# Supplementary material for: Molecular Correlates of Venous Thromboembolism (VTE) in Ovarian Cancer
Source: Cancers (Basel). 2022 Mar 15;14(6):1496. doi: 10.3390/cancers14061496 (PMC8946269; doi:10.3390/cancers14061496)
Supplement: Supplementary file 1 [file cancers-14-01496-s001.zip]

Archive with 3 entries (2 files):
- cancers-1629711-supplementary/
- cancers-1629711-supplementary/Figure S1 .pdf
- cancers-1629711-supplementary/Table S1-S3.xlsx
