# Supplementary material for: Molecular Correlates of Venous Thromboembolism (VTE) in Ovarian Cancer
Source: Cancers (Basel). 2022 Mar 15;14(6):1496. doi: 10.3390/cancers14061496 (PMC8946269; doi:10.3390/cancers14061496)
Supplement: Supplementary file 1 [file cancers-14-01496-s001.zip › cancers-1629711-supplementary/Table S1-S3.xlsx]

## Sheet: Supplemental Table S1
Accession	Description	Gene	C1_TMTpro.Control_Nondiscrete	T1_TMTpro.VTE_Nondiscrete	C3_TMTpro.Control_Nondiscrete	T10_TMTpro.VTE_Nondiscrete	C4_TMTpro.Control_Nondiscrete	T12_TMTpro.VTE_Nondiscrete	C5_TMTpro.Control_Nondiscrete	T13_TMTpro.VTE_Nondiscrete	C8_TMTpro.Control_Nondiscrete	T14_TMTpro.VTE_Nondiscrete	C7_TMTpro.Control_Nondiscrete	T16_TMTpro.VTE_Nondiscrete	C6_TMTpro.Control_Nondiscrete	T2_TMTpro.VTE_Nondiscrete	C13_TMTpro.Control_Nondiscrete	T3_TMTpro.VTE_Nondiscrete	C14_TMTpro.Control_Nondiscrete	T4_TMTpro.VTE_Nondiscrete	C15_TMTpro.Control_Nondiscrete	T5_TMTpro.VTE_Nondiscrete	C16_TMTpro.Control_Nondiscrete	T6_TMTpro.VTE_Nondiscrete	C12_TMTpro.Control_Nondiscrete	T7_TMTpro.VTE_Nondiscrete	C9_TMTpro.Control_Nondiscrete	T8_TMTpro.VTE_Nondiscrete	C10_TMTpro.Control_Nondiscrete	T9_TMTpro.VTE_Nondiscrete	C11_TMTpro.Control_Nondiscrete	T11_TMTpro.VTE_Nondiscrete
A0A075B6H9	Immunoglobulin lambda variable 4-69 OS	IGLV4-69	-0.419727	-1.62023	-2.004	-0.53841	-2.76611	-1.54277	3.00553	-2.0522	-2.51774	1.07348	1.54324	3.21659	-3.00816	-1.50917	-3.28124	-1.10456	-1.50943	-1.25203	0.198492	-0.435591	-1.40856	-0.241201	-0.969048	2.003	-1.47723	0.193851	0.0778953	0.92436	0.350536	-0.475136
A0A087WSY6	Immunoglobulin kappa variable 3D-15 OS	IGKV3D-15	-0.0558498	0.982589	-1.91512	-0.124102	-2.76527	-3.25844	0.109838	-0.889866	-1.56698	0.986839	0.327969	0.936305	-1.43704	-1.4395	-2.28419	-1.17913	-0.913924	-0.9524	0.687462	0.526625	-1.04237	0.12496	-1.39244	2.87808	-1.16774	0.0225405	0.142969	1.42273	0.855124	0.0586546
A0A0A0MS15	Immunoglobulin heavy variable 3-49 OS	IGHV3-49	0.451321	3.08256	-1.67528	-0.552161	-1.85272	-0.591786	-0.791086	-1.35395	-1.32063	0.712393	-0.483515	1.15483	-1.66392	0.164923	-1.98675	-1.20462	-0.524111	-1.06004	0.883754	-0.901164	-1.18076	-1.24845	-0.718893	3.13268	-1.92757	-1.02714	0.138173	1.09945	-0.260092	-0.917505
A0A0B4J1U7	Immunoglobulin heavy variable 6-1 OS	IGHV6-1	0.245724	-0.581953	-0.261307	-0.348039	-1.87842	1.18852	-0.0190859	-2.71288	0.0263677	1.70743	0.647013	3.00334	-1.86671	-2.0731	-1.35983	-1.0858	-1.0075	-0.40485	0.571435	0.412035	-1.06952	0.0946469	-0.66375	2.16817	-1.2428	0.331461	-0.281667	1.41266	0.581407	0.264847
A0A0B4J1X5	Immunoglobulin heavy variable 3-74 OS	IGHV3-74	0.42313	0.651686	-1.34303	0.500534	-1.53181	0.25078	0.241856	-1.18559	-0.7926	1.45667	0.00161666	1.45126	-1.29625	-1.38575	-1.59586	-1.27596	-0.458586	-0.554648	0.184586	0.528384	-0.0980821	-0.457703	-1.53929	3.44004	-0.857962	-0.348523	-0.179056	0.57493	0.590642	-0.445058
A0A0B4J1Y8	Immunoglobulin lambda variable 9-49 OS	IGLV9-49	0.906908	-0.46978	-1.3077	0.143024	-1.06279	-0.448366	2.26652	-1.29654	-0.845047	0.087474	-0.203352	2.78828	-1.20817	-1.09115	-1.39591	-0.174736	-0.478836	-0.469776	-0.404421	-0.529509	-0.475291	0.989301	0.766516	-0.135159	-0.407688	0.753002	0.213879	0.0271655	0.253926	-0.666297
A0A0B4J2H0	Immunoglobulin heavy variable 1-69D OS	IGHV1-69D	0.0216062	-0.108451	-0.00646261	0.119648	-0.0711024	0.0191734	0.415996	-0.24646	-0.163446	-0.141253	-0.325333	0.0882415	0.326074	0.304832	-0.148589	-0.308352	-0.306665	-0.424456	-0.29034	0.483605	0.115267	-0.16668	0.149801	0.872849	-0.229144	0.649973	0.169192	1.34455	0.458264	-0.0386469
A0A0C4DH25	Immunoglobulin kappa variable 3D-20 OS	IGKV3D-20	0.462482	1.41596	-0.629824	0.295238	-1.19927	-0.395257	0.449767	-0.339184	-1.021	1.09109	-0.119681	1.01549	-0.85389	-0.869459	-1.52562	-0.539024	-0.387018	-0.581255	0.373249	0.209209	-0.496401	-0.140737	-0.676847	1.58214	-1.10561	0.760557	0.760245	2.03157	0.162811	0.251706
A0A0C4DH32	Immunoglobulin heavy variable 3-20 OS	IGHV3-20	-0.300287	-0.0729892	-0.272807	-0.226515	0.170703	-0.280607	-0.00449317	-0.112675	-0.0313597	-0.243359	0.0398056	-0.126622	0.0867762	0.636039	0.20653	-0.483535	-0.303247	-0.134463	0.233465	0.28215	-0.367863	-0.187468	-0.0293803	2.20751	-0.284405	-0.161972	-0.136025	0.446206	0.145641	-0.262901
A0A0C4DH34	Immunoglobulin heavy variable 4-28 OS	IGHV4-28	-0.262819	0.934477	-2.38289	0.471094	-1.78903	-1.37383	0.773365	-1.28831	-1.2392	2.15752	0.78898	1.64257	-2.31401	-1.11722	-2.31548	-0.747656	-1.6343	-2.06695	0.918113	1.03667	-1.36758	-0.623631	-2.40681	3.10826	-1.34291	-0.481115	-0.0588662	1.36722	0.795724	0.0353003
A0A0C4DH38	Immunoglobulin heavy variable 5-51 OS	IGHV5-51	0.41214	0.267939	-0.140477	0.365236	-0.542765	-0.207483	0.564558	-0.286853	-0.230209	0.59786	0.61418	0.865814	-0.187339	-0.0241993	-0.221623	-0.907225	-0.026688	-0.745692	0.687143	1.63128	0.748939	0.33674	-0.164653	1.99001	-1.26689	0.353466	0.357841	1.21122	1.16903	0.0852925
A0AV96	RNA-binding protein 47 OS	RBM47	-0.147219	-0.0126874	-0.475413	-0.710278	0.221702	-0.172397	-0.194336	-0.657206	0.132677	-0.584708	0.04688	0.0885161	0.172061	0.0548167	0.100311	0.885553	0.583399	1.06373	0.0660351	-0.695054	0.766653	-0.0743686	-0.621926	-0.0830633	-0.314537	0.277373	-0.837275	-0.600038	-0.345458	-0.380104
A0AVF1	Intraflagellar transport protein 56 OS	TTC26	0.0356922	0.167816	0.181508	0.467943	-0.0571154	0.212742	0.386905	0.197529	0.570908	-0.126773	0.3697	0.684368	0.978805	0.0588025	0.279936	-0.06419	0.499977	-0.102656	0.681516	0.12505	0.118252	0.154099	0.193775	0.166549	0.2495	0.253866	0.300433	0.233256	0.308436	0.200979
A0AVT1	Ubiquitin-like modifier-activating enzyme 6 OS	UBA6	-0.519318	0.170436	-0.0361189	-0.105729	-0.137101	-0.416404	0.125323	-0.351756	0.463691	-0.452358	0.79525	-0.296323	-0.249843	-0.0291918	-0.0275828	0.653889	-0.308935	-0.0531553	-0.527075	-0.323026	-0.290758	0.296201	0.0769292	-0.103335	0.577248	0.352634	-0.00701456	-0.145015	0.0890845	-0.455479
A0FGR8	Extended synaptotagmin-2 OS	ESYT2	0.233202	0.103304	0.911544	0.1892	-0.357024	-0.109337	0.181909	0.219465	0.25285	0.241845	-0.0149654	0.00312272	0.420529	0.159765	-0.550498	-0.0443502	0.289555	-0.137402	0.196252	0.0847022	0.189625	-0.26186	0.679525	-0.175356	0.92383	-0.0474364	-0.256368	-0.120816	-0.0864453	0.138811
A0JNW5	UHRF1-binding protein 1-like OS	UHRF1BP1L	-0.32743	0.364562	-0.215305	-0.223652	-1.02139	0.108981	-0.636562	-0.854316	-1.30609	-0.0695658	-1.0828	-0.793888	-1.2902	-0.771969	-1.60676	-0.250371	-0.289672	0.109861	-0.257366	0.0943286	0.385142	-0.533849	-0.391887	0.240742	-0.394165	-0.155993	-0.575764	0.205997	0.225114	-0.0521793
A0M8Q6	Immunoglobulin lambda constant 7 OS	IGLC7	0.448736	0.526616	-0.595464	0.260018	-1.42158	-0.654378	0.253617	-0.688079	-1.00139	0.966423	0.777301	1.61489	-1.18418	-1.54095	-1.46253	-1.03807	-0.697023	-0.920351	0.402425	0.656285	-1.02872	0.214552	-0.640327	3.29232	-1.39749	0.338725	-0.250464	1.52982	0.655739	-0.0910661
A0MZ66	Shootin-1 OS	SHTN1	-0.29897	0.549593	-0.100005	-0.450893	-0.127398	-0.271947	-0.49881	-0.9466	0.587299	-0.842927	0.46326	-0.224733	-0.313348	0.279195	-0.0218053	-0.290553	-0.0176305	0.633783	-1.12731	-0.174815	0.317847	-0.150211	-0.523637	-0.696853	1.37441	-0.125911	0.183714	-0.27684	-0.0546614	-0.734365
A0PJW6	Transmembrane protein 223 OS	TMEM223	-0.0582879	-0.404251	-0.835758	-0.500948	-0.125293	-0.621729	-0.198166	-0.614209	-0.227769	-0.170974	-0.117604	0.016991	-0.445385	1.0777	0.28128	0.185426	0.187571	-0.0302963	-0.183613	-0.207149	0.185071	0.718673	-0.225169	-0.139127	-0.122217	-0.187211	0.366821	-0.223607	-0.144544	0.00310258
A0PJZ3	Glucoside xylosyltransferase 2 OS	GXYLT2	0.8293	0.304363	1.11146	0.421646	0.0200087	1.62507	-0.0180774	1.81582	-0.783071	-0.339698	-0.339089	0.0881701	-1.21195	0.331996	-0.927314	-0.345314	-0.499541	-0.467357	0.0268358	0.617642	-0.758351	-0.574039	0.371633	-0.0381194	-0.578656	0.0143444	-0.850301	-0.0060903	0.367775	0.225328
A0PK00	Transmembrane protein 120B OS	TMEM120B	0.121574	-0.0393536	-0.125661	0.210987	-0.0855551	0.00824635	0.790479	-0.185536	0.290431	0.194072	0.201847	0.539531	0.0173537	0.310035	0.067437	0.0922829	0.270071	0.172829	-0.0395088	-0.0948036	0.0896512	0.291873	0.20208	0.065634	-0.0440197	-0.0940393	0.432141	-0.121816	-0.141683	0.155005
A1A4S6	Rho GTPase-activating protein 10 OS	ARHGAP10	-0.103861	1.40372	-0.807674	0.289852	-0.874668	0.866516	-0.195137	1.04105	0.0162526	1.35496	-0.318565	0.3328	-0.467725	-0.679681	-0.733421	-0.199988	-0.720644	-0.281582	-0.2121	-0.718548	-0.77653	-0.759538	-0.210613	-0.301485	-0.6828	0.204145	-0.289898	0.300259	0.0640731	0.319104
A1IGU5	Rho guanine nucleotide exchange factor 37 OS	ARHGEF37	0.157195	0.0558125	0.0653857	0.140418	-0.275414	0.164077	9.55349e-05	-0.0189831	-0.0941182	0.56328	-0.125269	0.177754	-0.258247	-0.137932	0.170438	-0.903603	-0.838804	0.131216	-0.0350722	0.703127	-0.291789	-0.673387	-0.572531	1.37159	-0.320289	0.168771	-0.833451	1.47267	1.157	0.00830674
A1L020	RNA-binding protein MEX3A OS	MEX3A	-0.31406	-1.0631	0.0431114	-0.796921	-1.17453	-0.974202	0.10841	-0.207208	0.0891201	0.572712	-1.13383	0.508769	0.261606	0.396878	0.391415	-0.893815	-0.0957246	0.326842	0.0337412	-0.0464946	-0.457165	1.77907	0.378926	0.142201	-0.367195	0.537491	1.27138	0.447543	0.206668	0.0938998
A1L0T0	Acetolactate synthase-like protein OS	ILVBL	0.0482455	-0.0868132	-0.437471	-0.547274	-0.398004	-0.130001	-0.413701	-0.163263	0.083785	-0.0119868	-0.0567323	0.00387751	-0.098841	0.744822	0.797589	0.0721908	0.120409	-0.245943	0.291628	0.349514	0.00312529	-0.507339	0.88691	-0.317383	0.440314	-0.176106	-0.341923	-0.188433	-0.199336	0.0495818
A1L170	Uncharacterized protein C1orf226 OS	C1orf226	0.0845701	-0.0670342	0.0317458	-0.013685	0.207944	-0.0866589	0.268686	-0.196478	0.0250788	0.151362	-0.0435138	0.213394	-0.0536594	0.253117	0.138145	0.273327	0.312574	-0.112086	-0.240255	-0.545934	0.33357	0.237388	0.0127225	0.560475	0.0428255	-0.285541	-0.0423044	-0.24185	-0.154356	-0.656997
A1L390	Pleckstrin homology domain-containing family G member 3 OS	PLEKHG3	0.050053	-0.808627	0.237664	0.0252785	-0.377129	-0.594044	-0.179172	-0.321134	0.84077	-0.010736	-0.397021	-0.668389	0.698635	-0.689675	0.650498	-0.23159	0.154529	-0.0572816	0.315858	-0.42986	0.189024	0.372923	0.470027	0.280123	-0.239219	-0.23231	-0.0179654	0.00647937	0.0169296	0.503262
A1L4H1	Soluble scavenger receptor cysteine-rich domain-containing protein SSC5D OS	SSC5D	0.834763	-0.43799	-0.346306	1.41767	-0.748679	0.320818	0.0918328	0.261151	-1.01974	1.46168	-1.30939	1.10763	-0.821944	-0.851432	-1.02166	-1.46684	-1.22224	-1.40001	1.77188	0.888773	-1.68704	-1.11983	-0.647749	1.4613	-2.26056	0.467588	-1.1698	0.755509	4.01015	0.820217
A1X283	SH3 and PX domain-containing protein 2B OS	SH3PXD2B	0.584163	0.225326	0.208849	-0.0733699	-0.373975	0.786737	0.278969	1.12872	-0.0121378	-0.229414	-0.296521	-0.158465	-0.359084	-0.239383	0.24837	0.0726038	-0.595684	0.535863	-0.689471	0.846927	-0.802585	-0.652441	0.948622	0.48093	-0.707519	-0.496465	-0.161498	-0.190923	-0.0494336	-0.320497
A2A288	Probable ribonuclease ZC3H12D OS	ZC3H12D	0.737063	1.0047	0.444871	1.42395	0.455484	0.340751	-0.404076	0.098087	-0.569577	-0.0188885	0.615016	0.418499	-0.652715	0.00427099	-0.946726	-0.378701	-0.295401	-0.725883	-1.00591	0.227921	0.29801	-0.849518	-0.519993	-0.319139	-0.443137	0.184386	-0.599819	0.140762	-0.0900822	0.427303
A2RRP1	Neuroblastoma-amplified sequence OS	NBAS	0.46463	0.307593	0.180674	0.211877	0.257178	0.135433	-0.100006	0.178073	0.155029	0.112756	-0.0492757	-0.0400789	-0.201166	-0.000254384	0.0284571	0.0326087	0.0255184	0.0968185	0.0971457	0.384061	0.0205209	0.314544	0.233052	0.100847	0.306751	-0.0450601	-0.478079	-0.154366	0.112873	0.17955
A2RUC4	tRNA wybutosine-synthesizing protein 5 OS	TYW5	0.0305015	-0.666656	0.607101	0.0263844	0.873052	-0.469682	-0.29251	-0.231538	-0.284951	-0.635864	-0.204546	-0.410555	1.07015	-0.00356573	0.974531	0.247266	0.523896	0.330437	0.0973204	-0.132139	0.106886	0.108124	-0.269343	-0.137149	0.0325466	-0.234265	0.342069	-0.306968	-0.267356	0.184102
A2RUS2	DENN domain-containing protein 3 OS	DENND3	0.449556	1.09542	-0.276466	0.394177	1.29231	-0.389846	0.48068	-0.0265332	0.289306	-0.0623708	0.564966	0.169614	0.055724	-0.00511337	-0.318654	-0.722687	-0.0294619	-0.462886	0.0957843	0.17755	-0.464561	-0.195978	0.0979663	0.13498	-0.354944	0.32417	-0.554437	0.251572	0.363858	-0.0991177
A3KMH1	von Willebrand factor A domain-containing protein 8 OS	VWA8	-0.326752	-0.176339	-0.677913	-0.163601	1.0065	-0.479187	-0.19969	-0.0414874	0.42397	-0.221111	0.45639	-0.0679966	0.115788	-0.143578	-0.375996	-0.364276	0.279444	1.15824	-0.268636	-0.636243	-0.161701	-0.0384307	-0.425058	0.0217557	0.136815	-0.49268	-0.293571	0.13039	-0.158752	0.148964
A3KN83	Protein strawberry notch homolog 1 OS	SBNO1	-0.176323	-0.174652	-0.0332009	0.0852842	-0.0737547	-0.171678	0.175665	-0.275732	0.0898245	0.139175	-0.00210017	-0.150357	0.122544	1.55778	0.0654275	-0.25874	0.186676	0.0733496	0.291384	-0.235555	0.0453598	0.116741	-0.112105	0.108435	0.0809565	0.0147822	0.482181	-0.095558	0.018867	-0.187288
A4D1E9	GTP-binding protein 10 OS	GTPBP10	-0.822891	-1.07442	-1.74275	-0.4566	0.769161	-0.846051	-0.395343	-1.44569	-0.0713486	-0.450521	-0.160806	-0.354966	-0.89183	0.401966	0.727903	0.0178555	0.899353	-0.305744	-0.64633	-1.07074	0.246463	-0.0338994	-1.29498	-0.445141	0.0811339	-2.2277	-0.550638	-0.30237	-0.763813	0.243893
A4D1P6	WD repeat-containing protein 91 OS	WDR91	-0.615144	1.56875	-1.10555	0.27888	0.119359	-0.0384081	-0.210283	0.07953	-0.248916	-0.0565237	0.180382	0.0371438	-1.05443	0.882373	-0.352018	0.0238417	-0.52557	-0.300842	0.144625	0.230334	0.473337	-0.837234	-1.12051	0.178101	-0.986712	0.236748	-0.269344	0.117222	0.117767	0.35125
A4D1S5	Ras-related protein Rab-19 OS	RAB19	0.194624	-0.0676887	-0.0223903	-0.0372471	-0.0856482	-0.0878467	0.716056	-0.0907287	-0.162195	-0.226885	0.0298606	0.196887	-0.071385	0.0493939	0.0350606	1.13274	0.264424	-0.00439142	-0.125349	0.426206	0.594507	0.101762	1.28701	-0.30926	0.270418	0.535451	-0.00750517	-0.12333	0.402762	-0.155512
A4D1U4	Protein LCHN OS	LCHN	-0.200833	0.299777	0.0504592	-0.0296829	-0.0125087	-0.43514	-0.412314	-0.603028	-0.266016	-0.297748	0.168173	-0.377562	0.212435	0.648036	0.111905	-0.318293	0.487538	-0.381861	-0.421001	0.0462052	0.516416	0.400123	0.703479	0.0591121	0.249291	0.401061	0.151944	-0.103945	0.519106	-0.19815
A4UGR9	Xin actin-binding repeat-containing protein 2 OS	XIRP2	0.0359394	0.0993421	0.0367366	0.0536153	0.0343435	-0.0379494	0.412229	0.00305743	0.00226852	-0.0615499	0.180679	0.258792	0.0165308	0.480329	0.216489	0.00993437	-0.157766	-0.69563	-0.384826	-0.393345	-0.157302	0.15632	0.190625	0.296176	0.661226	-0.275384	0.320112	-0.302429	0.13921	-0.662447
A5A3E0	POTE ankyrin domain family member F OS	POTEF	-0.107911	-0.168927	-0.153139	-0.0502253	-0.0541428	-0.135136	0.0377451	-0.0900088	0.0663974	-0.0681609	-0.145356	-0.0444012	0.293777	0.610898	0.0697936	-0.279363	-0.277565	-0.578889	-0.126728	0.443007	-0.0621522	-0.362626	0.676216	0.42967	-0.358926	0.0231747	-0.589266	0.588596	0.920813	-0.24686
A5D8V6	Vacuolar protein sorting-associated protein 37C OS	VPS37C	0.132101	-0.0157606	0.418135	-0.231296	-0.35155	-0.0899165	0.120359	0.6433	-0.241725	0.458507	-0.216371	1.00807	-0.156956	0.683434	-0.0482301	0.0947211	0.313868	-0.0777408	0.0711461	-0.0287682	-0.407264	0.133912	0.298467	0.170016	-0.473314	0.312056	0.247244	0.464168	0.25606	0.0720599
A5PLL7	Transmembrane protein 189 OS	TMEM189	-0.108248	-0.0553524	-0.129454	-0.233438	0.150835	-0.284855	-0.132995	-0.183296	0.193754	-0.416431	0.157284	-0.212613	-0.084856	0.34462	0.30674	1.29834	-0.0652091	-0.0818563	-0.498898	-0.0155137	-0.307801	1.19083	0.984443	-0.101366	1.01207	-0.0103303	0.386543	-0.605003	-0.522926	-0.190985
A5YKK6	CCR4-NOT transcription complex subunit 1 OS	CNOT1	-0.16639	-0.217613	0.0471513	-0.117224	0.0434729	-0.328022	-0.168515	-0.0559763	0.382925	-0.190711	0.336204	-0.256677	0.216162	0.303697	0.265153	-0.112912	0.0555189	-0.0446661	-0.0409155	-0.160608	0.397121	0.0384812	-0.268274	-0.19509	0.34302	-0.209054	0.049037	-0.30646	-0.223654	0.0567127
A6NC98	Coiled-coil domain-containing protein 88B OS	CCDC88B	0.489229	1.3513	-0.101838	0.904924	0.145471	0.186214	-0.0845634	-0.405345	-0.0867604	0.100501	1.33405	0.732644	-0.199562	-0.183884	-0.715547	-0.237208	-0.23783	-0.411485	-0.336958	0.326998	0.120076	-0.233311	-0.307067	-0.0763969	-0.362081	0.248581	-0.223025	0.179776	0.0949081	0.331949
A6NDB9	Paralemmin-3 OS	PALM3	-0.281281	-1.57753	0.903841	0.464292	-0.730872	-1.35143	-0.483408	-1.12867	2.23169	0.210003	0.949218	0.348746	-0.463315	-2.37543	1.52453	0.923639	0.266842	-0.967682	-0.572213	0.805377	-0.727601	-0.0587805	0.213121	0.717428	-0.830083	-0.505455	-0.367858	-0.309494	-0.295276	0.245818
A6NDG6	Glycerol-3-phosphate phosphatase OS	PGP	-0.11404	-0.206519	-0.492606	0.264978	-0.539402	-0.271016	1.50417	-0.636552	-0.150548	-0.689017	-0.0808643	-0.232616	-1.09678	-0.306564	-0.691685	-0.141527	-0.257261	-0.990879	-0.760279	-0.12938	-0.406367	0.525284	0.822301	-0.181764	0.38671	0.10263	0.436895	0.297346	0.301176	-0.442945
A6NDU8	UPF0600 protein C5orf51 OS	C5orf51	-0.666564	0.156765	0.738696	0.0198073	0.468438	-0.157228	0.0686646	0.487655	0.320142	-0.460908	0.2109	-0.430153	0.599897	1.27538	0.510256	0.228757	0.641885	-0.0463185	-0.735119	-0.00108016	0.110306	0.0236217	0.260849	-0.146063	0.0605038	-0.591259	0.646093	-0.614581	-0.150288	-0.607736
A6NFQ2	TRPM8 channel-associated factor 2 OS	TCAF2	0.309493	-0.729694	0.454907	0.488264	-0.333277	-0.530189	0.901204	-0.0638576	-0.416528	-0.281373	0.30429	0.134118	-0.28258	-0.515592	-0.419723	0.0484846	0.010526	0.259502	-0.0138308	0.179523	-0.137528	-0.0784532	-0.0769137	0.0751885	0.0529388	-0.0793029	-0.0127733	0.0665919	0.107254	0.208069
A6NHL2	Tubulin alpha chain-like 3 OS	TUBAL3	-0.670938	-0.508037	-0.197645	-0.116397	0.416772	-0.647725	-0.208576	0.347023	0.287302	0.0559485	-0.305554	-0.544684	-0.340264	0.927335	0.398182	0.403945	-0.652161	-0.295593	-0.449623	-0.327695	0.369311	0.272241	0.22642	-0.555352	0.214355	0.135053	-0.300984	-1.40121	-0.74701	-0.651041
A6NHR9	Structural maintenance of chromosomes flexible hinge domain-containing protein 1 OS	SMCHD1	0.161224	-0.338988	-0.230777	0.391213	0.983649	-0.644615	-0.25276	-0.44959	0.225196	-0.422878	0.275136	-0.552323	0.59188	0.757323	-0.175028	0.0106574	0.109906	0.210548	-0.279942	0.374511	0.161028	0.137993	-0.156698	-0.03154	-0.236539	-0.0534684	0.290929	-0.187195	-0.212364	0.072221
A6NI28	Rho GTPase-activating protein 42 OS	ARHGAP42	-0.254906	0.146384	-0.161534	0.158185	-0.442468	0.150044	0.186611	1.62383	-0.0370454	0.23471	-0.0574775	-0.354129	0.0462752	-0.746644	-0.634698	-0.253956	-0.103295	0.00157711	0.314839	0.0985979	-0.445809	0.0276083	-0.0254973	0.246367	-0.245312	-0.185936	-0.108382	0.113557	0.240583	0.043036
A6NIH7	Protein unc-119 homolog B OS	UNC119B	-0.0792396	-0.0800611	-0.0199756	0.117774	-0.0121902	0.0651118	0.358786	-0.0571774	0.00530622	0.0515402	-0.0114529	0.28307	0.0960232	0.207938	0.155504	-0.176253	-0.278306	-0.0584838	0.690926	0.19258	-0.465624	0.45244	0.26937	0.718285	0.0225492	0.48544	0.966704	0.348837	0.199944	0.0767307
A6NJ78	Probable methyltransferase-like protein 15 OS	METTL15	-0.214409	-0.271924	-0.231329	0.49162	0.463924	-0.113486	-0.0768552	-0.0540688	-0.837693	0.52475	-0.805313	0.0699614	-0.213762	-0.0304342	0.520252	-0.45667	-0.0313944	0.259268	0.214812	0.224997	-0.199966	-0.0974762	-0.111869	0.343866	0.140685	-0.00847052	-0.0697301	0.353257	0.2294	0.45629
A6NKD9	Coiled-coil domain-containing protein 85C OS	CCDC85C	0.662191	0.320365	0.271588	-0.092688	0.654181	-0.487091	0.694087	-0.190915	-0.513011	0.602266	0.25166	-0.0705059	0.203165	0.706169	0.188279	-0.190341	0.043956	-0.519826	-0.318069	0.0456064	0.347058	-0.0219331	-0.0253625	0.203904	0.789436	0.324912	-0.00431182	0.0206602	0.072878	-0.243282
A6NMZ7	Collagen alpha-6(VI) chain OS	COL6A6	1.41869	0.184811	-0.070661	0.748108	0.25581	0.684424	0.881075	-1.10954	-1.10921	1.93554	-0.683839	0.296261	-1.22504	0.385532	-0.700564	2.05657	-1.2703	-1.55647	-1.19997	3.01523	-0.998681	-1.32778	-1.11824	-0.828055	-1.55661	0.567168	-0.839587	-0.37734	-0.519404	2.52381
A7E2V4	Zinc finger SWIM domain-containing protein 8 OS	ZSWIM8	0.594287	0.138558	-0.228542	0.113929	0.228158	0.12079	0.380793	0.214561	-0.068393	-0.0993237	-0.0275607	0.219021	-0.0442752	0.210478	0.487311	-0.17899	0.00554743	0.202509	-0.48856	0.0453451	-0.197345	-0.263047	-0.200015	0.206055	-0.330198	-0.503301	-0.0617873	-0.189315	-0.27237	-0.1499
A8K2U0	Alpha-2-macroglobulin-like protein 1 OS	A2ML1	0.76395	-0.322885	1.22851	1.0235	-0.240765	0.196459	-0.0401784	-1.26636	-0.966181	1.73055	-1.87634	0.113221	0.612893	-1.25648	-0.429872	0.291215	0.796491	0.0046963	-0.122293	-0.165835	-0.543785	0.568508	1.71343	0.149509	0.31632	0.388405	0.475086	0.795234	0.0338745	1.51046
A8MVU1	Putative neutrophil cytosol factor 1C OS	NCF1C	0.238141	0.890263	-0.282386	-0.248111	0.175827	0.387925	-0.227388	-0.0852635	-0.108334	-0.0549476	0.3302	0.369948	-0.485087	-0.200606	-0.651172	0.36373	-0.0121676	-0.309002	-1.16946	-0.343863	0.254575	-0.308847	0.194495	-0.222038	-0.322532	0.687922	-0.024869	0.367657	0.18997	-0.0460879
A8MVW0	Protein FAM171A2 OS	FAM171A2	-0.542158	-0.189173	0.0741996	0.155714	-1.5075	0.327378	-1.18158	0.565435	-0.363902	1.46827	-1.4558	0.522611	-0.238584	-0.267902	0.41653	-1.44178	-1.01312	0.13876	0.062819	0.201141	-0.954253	-0.0343192	-0.732029	1.10802	-0.372286	-0.43624	-0.106513	0.714161	0.592187	0.0576414
A8MW92	PHD finger protein 20-like protein 1 OS	PHF20L1	-0.776267	-0.710135	-0.793826	-0.115203	-0.657133	-1.06356	0.630016	-1.18958	0.63487	-0.404727	0.783343	-0.739547	1.09898	-0.179298	0.500775	-0.329684	-0.547857	-0.22592	-0.743984	0.0425648	0.864163	0.15111	-0.312448	-0.17549	-0.520479	0.304718	0.790198	-0.331305	-0.493169	-0.42227
A8MXV4	Nucleoside diphosphate-linked moiety X motif 19 OS	NUDT19	-0.104899	0.198201	-0.352978	0.257492	0.361635	-0.370088	0.215169	-0.246296	-0.190878	-0.14534	0.122669	-0.330595	0.447403	-0.0253576	0.729431	-0.307971	0.65659	0.542317	0.0767474	0.649236	-0.174584	-0.235062	-0.193928	0.0402842	1.04991	0.274235	0.952803	-0.248303	-0.0367407	-0.103566
A8TX70	Collagen alpha-5(VI) chain OS	COL6A5	-0.306194	0.396064	0.679915	0.899813	-0.22936	1.9927	0.45927	0.0892948	-0.137961	0.2599	0.23354	0.926556	-0.274244	-0.156194	-0.695215	-0.0339703	-0.416902	-0.432421	-0.500423	0.224612	-0.200262	-0.308087	-0.226001	0.0252162	-0.521166	0.251556	-0.263032	0.270354	0.0601296	-0.0756189
A9UHW6	MIF4G domain-containing protein OS	MIF4GD	-0.554401	0.878535	-0.432324	0.454234	-0.34924	0.262589	0.144783	1.12553	0.0594877	0.247145	0.465306	0.00305415	-0.226336	-0.655291	-0.0910175	0.535618	-0.293013	0.541905	-0.248348	-0.107705	0.27318	-0.488509	-0.603339	0.366791	-0.43607	0.0749401	-0.0103238	0.157271	-0.00949404	0.876693
B0I1T2	Unconventional myosin-Ig OS	MYO1G	1.03528	0.868332	0.182387	2.14122	0.014116	0.330283	0.0913031	0.100653	0.177282	-0.196347	1.01146	0.453721	-0.731566	-0.0545288	-1.11537	-0.389974	0.124721	-0.693581	-0.873172	0.302789	0.596392	-0.704593	-0.0302113	0.318504	-0.316273	0.43389	-0.464343	-0.0605996	-0.0760846	0.295873
B1AK53	Espin OS	ESPN	-0.155286	-0.687501	0.31527	-0.603809	-0.560502	-0.211501	0.743462	-0.448095	0.831005	-0.835856	0.34626	-0.261698	-0.186871	-0.456099	-1.01057	0.642361	0.00966488	-0.50755	1.24154	-0.0241945	-0.183193	0.0477234	0.246011	0.173088	-0.481183	0.203557	-0.181432	0.17688	0.38842	-0.596073
B2RTY4	Unconventional myosin-IXa OS	MYO9A	0.153608	-0.194199	0.383549	0.609169	0.52087	0.484326	0.470074	0.331465	0.030166	0.594531	-0.109995	-0.0337262	0.0547019	-0.0831678	0.0146427	-0.400343	-0.178836	0.333788	-0.329564	0.380233	0.288543	-0.341599	-0.105008	0.0582302	-0.143833	-0.2939	-0.00938108	-0.193141	-0.198535	0.25266
B3EWG3	Protein FAM25A OS	FAM25A	-0.261842	-0.0192444	-0.0967301	0.253724	-0.0274874	-0.153915	-0.153675	-0.00362205	0.666166	0.975341	0.0237954	-0.0360543	0.162255	-0.247037	0.112844	0.0996619	0.283955	0.0291851	0.191836	-0.0218921	0.0125833	0.0208511	-0.13893	0.144928	0.0113948	-0.154886	0.0706366	0.0322557	0.0135385	0.0107788
B7ZAP0	Rab GTPase-activating protein 1-like, isoform 10 OS	RABGAP1L	-0.505561	0.182044	-0.594928	0.384316	-1.45653	-0.0769317	-0.459697	0.987074	0.929037	0.273426	-0.175683	-0.555954	-0.37082	-0.889192	0.171035	0.151143	-0.305611	0.343088	0.554452	0.142529	-0.393125	0.12315	-0.00194543	0.13173	-0.360738	-0.205094	-0.235704	0.127072	0.25363	0.255514
B7ZAQ6	Golgi pH regulator A OS	GPR89A	0.0119194	0.0370143	0.369124	0.064918	-0.187924	-0.0475065	0.279397	0.0154306	-0.076149	-0.121191	0.0601634	0.619864	-0.0864912	0.987701	0.236236	-0.112486	0.337145	0.149297	-0.370732	-0.433319	0.0241698	0.805374	0.0509355	0.0379244	0.270677	-0.100049	0.364997	-0.502764	-0.0789193	-0.290849
B9A064	Immunoglobulin lambda-like polypeptide 5 OS	IGLL5	0.615009	0.0830685	-1.13594	0.80994	-2.10943	0.170269	0.158897	-1.19334	-0.79655	1.06846	0.105267	1.75159	-1.58593	-0.526001	-1.99049	-1.04673	-0.976255	-0.271557	0.533147	0.280218	-1.16807	-0.129728	-1.20466	2.76909	-1.85698	1.02625	-0.329201	1.7659	0.549688	-0.522606
C9JLW8	Mapk-regulated corepressor-interacting protein 1 OS	MCRIP1	-0.344433	-0.260849	0.197959	0.352096	-0.382727	0.0983723	-0.148234	0.060828	-0.403176	0.327055	-0.47792	0.0285371	0.0848367	0.677666	-0.0784661	-0.173399	0.577487	0.0906196	-0.28154	-0.629104	-0.327009	0.0588174	-0.0531947	-0.321894	-0.0921205	-0.576906	0.263218	-0.197685	0.259869	0.202211
H7BZ55	Putative ciliary rootlet coiled-coil protein 2 OS	CROCC2	-1.47192	-0.808443	-0.817123	-1.10298	-1.24403	-1.01969	-0.584382	0.0617068	-0.708487	1.86477	-1.23166	-0.55606	-0.361516	-1.70023	-1.9863	-0.835264	-0.308936	-0.437897	2.67951	-0.192264	-0.787872	-0.624862	-0.406884	0.0401074	-0.971629	-0.0168979	-0.16819	0.226029	0.26569	-0.297481
L0R6Q1	SLC35A4 upstream open reading frame protein OS	SLC35A4	-0.445348	0.420066	-0.687962	-0.539755	0.522245	-0.872881	-0.608424	0.173851	-0.18403	-0.60822	0.272522	-0.319653	-0.586703	0.619988	0.0945404	0.909098	0.722194	0.346242	-0.357589	-0.470208	0.565304	-0.768544	-0.315621	-0.330851	0.239208	-0.510598	-0.13926	-0.242545	-0.100634	-0.522486
L0R819	ASNSD1 upstream open reading frame protein OS	ASDURF	-0.717138	-1.24306	-0.381525	-0.0305016	0.0875136	-0.959913	-0.778219	-0.624408	0.419291	-0.437261	0.141877	-0.17522	0.477402	0.326557	0.658548	0.180618	0.372113	0.218171	-0.216311	0.608719	0.637221	0.0372531	0.672452	-0.204987	0.367931	-0.430464	1.26649	-0.628337	-0.48115	-0.28945
L0R8F8	MIEF1 upstream open reading frame protein OS	MIEF1	-0.857208	-0.739759	-0.638028	-0.352307	1.09029	-0.982513	-0.325337	-0.728434	-0.0562416	-0.649798	-0.737681	-0.647825	-0.151013	0.580513	0.878096	0.155738	0.336545	0.0567434	-0.180026	-0.428622	0.214243	0.324871	-0.332883	-0.263927	0.128132	-0.302918	0.563025	-0.522156	-0.454791	-0.0466789
O00115	Deoxyribonuclease-2-alpha OS	DNASE2	-0.534162	4.63532	-1.16684	-2.17005	-1.35425	-0.86172	-0.604574	0.204895	-0.740444	-0.328263	-1.08956	0.454132	-1.42195	-1.71809	-1.83891	-2.04519	-1.3028	-1.73902	-1.46293	-1.55507	-0.534051	-1.71567	-1.21803	-1.35427	-1.69909	1.66629	-1.32366	0.0975573	-0.0876987	-0.18161
O00116	Alkyldihydroxyacetonephosphate synthase, peroxisomal OS	AGPS	0.199465	1.5961	0.101422	-0.589831	0.454572	0.403095	-0.106614	0.273811	0.0225589	-0.0812445	0.219462	0.0750424	0.777207	-0.223327	-0.529556	-0.181781	1.01444	0.201061	-0.46923	0.0124861	0.0223012	0.0764814	-0.210733	-0.339373	-0.0590693	0.124909	0.663561	-0.180779	0.0410869	-0.247249
O00139	Kinesin-like protein KIF2A OS	KIF2A	0.118814	-0.418665	-0.791446	0.4437	0.68457	-0.535401	-0.0504916	-0.518493	0.512852	-0.538866	0.430006	-0.748405	0.00622691	-0.116388	0.0758257	-0.585721	-0.602961	-0.00204924	0.574341	-0.178081	0.525494	-0.0638793	-0.240577	-0.308731	0.506521	-0.90037	-0.191612	-0.775411	-0.644333	-0.116048
O00142	Thymidine kinase 2, mitochondrial OS	TK2	-0.021827	1.88783	-0.495175	0.196046	-0.176155	0.179055	0.125418	0.708563	-0.102568	-0.158997	0.374948	0.194666	-0.859866	-0.316505	0.0233815	-0.227533	-0.209298	-0.380089	-0.186319	0.0162045	0.167351	-0.377318	-0.222927	0.0171336	-0.310277	0.220452	-0.0669848	0.0946095	0.115533	0.371103
O00148	ATP-dependent RNA helicase DDX39A OS	DDX39A	-0.667916	-0.634132	-0.617893	-0.283725	0.0905909	-0.902501	-0.0102429	-0.564133	0.4996	-0.65643	0.528648	-0.167698	0.300617	0.27372	0.323812	0.796509	0.0711854	-0.352814	-0.232741	-0.284604	0.363641	0.22308	-0.14761	-0.0147358	-0.187047	0.0926182	-0.00558618	0.0395093	0.115183	-0.531902
O00151	PDZ and LIM domain protein 1 OS	PDLIM1	1.11494	-0.642928	-0.212814	0.608241	-0.316356	-0.0465239	1.41923	-0.684429	-0.092549	-0.202379	-0.638399	-0.155811	0.18984	-0.51133	0.406201	0.0104567	-0.714378	-0.388763	0.223485	0.827865	-0.415037	0.843699	0.560116	-0.168134	-0.454323	-0.294407	-0.783731	0.171267	0.739374	-0.0731069
O00154	Cytosolic acyl coenzyme A thioester hydrolase OS	ACOT7	-0.616693	-1.12324	-0.546797	-0.751092	-0.910511	-0.466533	2.90247	-1.28267	0.16327	-0.948454	-0.0275373	-0.236738	-0.159257	-0.654029	0.391887	-0.417238	-0.246447	-0.302365	-0.33268	-0.553609	-0.125565	0.0088973	1.04165	0.140324	0.78774	0.190723	1.16631	-0.0196601	0.150752	-0.416677
O00159	Unconventional myosin-Ic OS	MYO1C	0.0881543	0.175098	-0.320638	0.669866	-0.117271	0.322443	0.16322	1.09853	0.603915	1.27043	-0.655536	-0.292139	-1.28173	-0.563108	-0.623371	0.387565	-0.655358	-0.319242	0.119759	0.436637	0.502791	-0.792069	-0.408528	0.000755081	-0.741368	-0.349617	-0.789284	0.458622	0.028503	0.949217
O00160	Unconventional myosin-If OS	MYO1F	0.556499	1.68461	0.221423	0.484346	0.386011	0.564273	-0.0623373	0.0667905	-0.226129	0.00951219	0.722452	0.515865	-0.387518	-0.0923019	-1.07099	-0.338466	-0.194727	-0.629171	-0.862571	-0.00889484	0.0567256	-0.586167	-0.181437	-0.216908	-0.557883	0.637248	-0.659706	0.203288	0.186881	0.247784
O00161	Synaptosomal-associated protein 23 OS	SNAP23	-0.0117863	0.576193	0.208634	0.223812	0.200995	-0.132372	-0.305058	0.20442	0.217492	0.102106	0.642562	0.287889	0.229954	0.745405	-0.34211	-0.400028	-0.364134	-0.316119	-0.159949	0.189011	0.0455615	-0.277536	-0.238646	0.309729	-0.548737	0.188641	-0.326298	0.238534	0.228025	0.662386
O00165	HCLS1-associated protein X-1 OS	HAX1	-0.294337	-0.0948711	-0.17383	-0.516463	-0.349463	-0.751177	-0.232933	-0.270568	-0.306744	-0.542041	-0.205415	-0.460186	0.0944737	-0.301481	1.24944	0.603849	0.829248	1.09292	-0.162058	-0.29528	0.311255	0.171722	-0.451307	-0.0702535	0.402526	-0.655976	0.167254	0.188933	-0.118031	-0.0232139
O00170	AH receptor-interacting protein OS	AIP	0.1213	-0.441877	-1.06086	0.385526	-0.798112	-0.271371	0.664295	-0.967197	-0.0664236	0.032535	0.268472	0.102347	0.0518959	0.269841	-0.0448181	1.97158	-0.676098	0.282476	-0.468469	0.637956	-0.225756	-0.197017	0.287902	0.120779	-0.375204	-0.429875	-0.135116	0.13498	-0.00101849	-0.592451
O00178	GTP-binding protein 1 OS	GTPBP1	0.292571	-0.0395875	-0.166366	0.244679	0.271694	-0.0270016	0.315122	-0.112728	0.349367	0.454264	0.0398756	0.231072	-0.141144	0.0305468	-0.00697714	0.242728	0.0354124	-0.0336983	0.19018	0.123921	0.279074	-0.188478	0.0476442	-0.0595851	-0.357083	0.12964	0.0737484	-0.207236	0.184914	-0.0150265
O00182	Galectin-9 OS	LGALS9	0.519415	1.13291	-0.705681	-0.0850001	1.39409	0.407453	0.0639597	-0.332669	-0.450344	-0.18048	0.605581	-0.125156	0.157376	-0.30743	-0.577028	-0.14871	-0.0372322	-0.313652	-0.513445	0.0364016	0.0229779	-0.326103	-0.0500102	-0.141537	0.143802	0.189198	-0.499604	-0.0161171	0.172993	0.105625
O00186	Syntaxin-binding protein 3 OS	STXBP3	-0.388953	0.197612	-0.426648	0.125665	0.215868	-0.466852	-0.160863	0.147915	0.0798577	0.224415	0.150456	0.108147	0.671976	0.0508078	-0.403449	0.557572	0.354823	0.00405494	0.813642	0.35258	0.0444661	-0.365833	-0.137467	-0.174841	0.453354	0.0335268	-0.142899	-0.200711	-0.0236267	0.831891
O00189	AP-4 complex subunit mu-1 OS	AP4M1	0.312273	0.303749	0.178045	-0.0616064	0.332697	-0.255872	0.0241011	-0.234751	0.608116	-0.360188	0.429339	-0.171931	-0.00167568	0.173512	-0.385836	-0.133782	0.0795087	-0.332148	-0.463704	-1.11653	0.0476557	-0.457543	-0.155545	-0.341365	-0.402516	0.375336	0.0939862	-0.270138	1.1842	-0.696024
O00192	Armadillo repeat protein deleted in velo-cardio-facial syndrome OS	ARVCF	-0.316653	-0.553239	0.415617	-0.39607	-0.0790292	-0.438419	0.392697	0.0869101	0.0683145	-0.148187	-0.631878	-0.214787	0.176369	0.654808	0.025707	0.679152	-0.0912565	0.239069	0.818735	-0.123103	-0.0775601	0.219272	-0.0930479	0.397375	-0.400629	-0.185328	-0.138274	0.0929025	0.297275	0.230444
O00193	Small acidic protein OS	SMAP	-0.611423	-0.392384	-0.496971	0.904828	-0.689227	0.132949	-0.506757	0.00578792	0.0994018	0.219704	-0.216206	1.52878	-0.284163	0.0936939	0.651358	-0.575626	0.518167	0.796398	0.329744	0.670817	-0.869899	-0.488326	0.6383	-0.161514	-1.55477	-0.923949	0.108098	-0.207398	-0.187901	-0.0883044
O00194	Ras-related protein Rab-27B OS	RAB27B	1.2003	-0.793742	-0.247327	-0.0395939	0.527792	-0.4527	1.63305	-0.0136351	-0.125319	1.37801	-0.207146	0.221579	4.06715	-0.701746	-0.434505	0.173564	1.14614	-0.0861443	-0.747253	0.0716899	0.373087	-0.245953	0.00708471	-0.0404278	0.182452	-0.0931787	0.457257	-0.181912	-0.204665	0.0465047
O00203	AP-3 complex subunit beta-1 OS	AP3B1	0.346199	0.178102	-0.232388	-0.11672	-0.00653118	0.140349	-0.355882	0.52116	0.186315	-0.308247	0.214158	0.0312139	-0.228601	0.142885	-0.000162544	0.292645	-0.22252	-0.0752198	-0.0359554	0.0473983	0.134605	-0.379652	0.0237561	-0.107995	-0.0450968	-0.46552	-0.437023	-0.28555	-0.122875	0.171104
O00204	Sulfotransferase family cytosolic 2B member 1 OS	SULT2B1	0.0434668	-0.205258	0.151476	0.0331347	0.0703136	-0.113199	0.520666	-0.0336988	-0.0447988	-0.220774	-0.136492	0.275851	0.0891807	-0.0500224	0.136377	-0.08535	-0.249911	-0.473606	-0.0291322	0.305054	-0.428295	0.674062	0.764811	0.313632	-0.0855197	0.667644	0.129001	0.0551673	-0.0136797	-0.48388
O00213	Amyloid-beta A4 precursor protein-binding family B member 1 OS	APBB1	-0.0775197	-0.622697	-0.0778256	0.249092	0.296195	-0.437485	0.183718	0.151906	-0.0837601	0.240956	-0.562889	-0.502381	-0.364995	-0.72317	0.268149	0.0578701	-0.674839	-0.290136	0.0332788	-0.079047	-0.331305	0.0931228	-0.276728	-0.424176	-0.998162	-0.544302	0.738946	-0.121067	-0.526657	0.311962
O00214	Galectin-8 OS	LGALS8	0.229891	0.789853	-0.0230666	0.390426	0.679796	0.459683	1.09133	-0.0192032	1.04738	-0.536115	-0.280368	-0.0270051	0.210301	-0.450521	-0.46733	0.314898	-0.29459	0.0146951	-0.345116	0.544408	0.248986	-0.193558	0.518003	-0.435953	-0.159351	0.477012	-0.0358924	-0.364832	-0.595763	0.159304
O00217	NADH dehydrogenase [ubiquinone] iron-sulfur protein 8, mitochondrial OS	NDUFS8	-0.355609	0.192257	-0.827985	-0.165601	0.857654	-0.362932	-0.291614	0.00932185	0.00534297	-0.274293	0.108689	-0.341037	0.249085	-0.733601	-0.0839118	-0.2169	1.287	0.630278	0.205787	0.270715	-0.0704369	0.293683	-0.185116	0.0894649	0.563004	-0.333233	-0.417309	-0.0446722	-0.101011	0.377512
O00221	NF-kappa-B inhibitor epsilon OS	NFKBIE	-0.380677	0.243698	-0.511764	0.733898	1.09377	0.168351	-0.321935	-0.95155	-0.525008	-0.821871	0.410365	-0.0266766	-0.730344	-0.0640066	-0.461044	0.772671	-0.355898	-0.213222	-0.268938	0.614198	0.191033	-0.0751692	-0.201848	0.0476314	-0.836302	0.242217	-0.328604	0.140267	-0.133896	0.247929
O00231	26S proteasome non-ATPase regulatory subunit 11 OS	PSMD11	-0.26717	-0.00349038	0.124694	-0.178712	0.358388	-0.225631	-0.151076	-0.0848387	0.299078	-0.38936	0.129248	-0.330564	-0.189339	0.415389	0.499672	0.53996	0.100382	0.259666	-0.267962	-0.427949	0.456423	0.237146	-0.232022	-0.3045	-0.00439919	-0.24657	0.360827	-0.573953	-0.464796	-0.115364
O00232	26S proteasome non-ATPase regulatory subunit 12 OS	PSMD12	-0.203762	-0.218642	0.00836591	-0.234288	0.432104	-0.399318	-0.281986	-0.108247	0.120318	-0.281713	-0.00708367	-0.315295	-0.42542	0.393354	0.330821	0.692706	0.0664492	0.174147	-0.280926	-0.26805	0.435791	0.199248	-0.283808	-0.429359	-0.0896805	-0.0838804	0.310792	-0.532103	-0.472964	-0.157376
O00233	26S proteasome non-ATPase regulatory subunit 9 OS	PSMD9	-0.218777	-0.135822	-0.763075	0.28357	-1.04699	-0.0514362	1.01615	-0.741672	0.0903563	-0.283985	0.758769	-0.136355	-0.598363	1.1082	-0.14774	-0.377334	-0.646118	-0.127996	-0.145742	0.165808	-0.80278	-1.00948	0.183683	0.402973	0.175622	-0.313743	0.310553	0.216297	0.33826	-0.494118
O00255	Menin OS	MEN1	-1.00078	-1.19189	-0.65039	0.0110948	0.313357	-1.10015	-0.618483	-0.388409	0.797923	-0.158456	-0.139442	-0.799432	0.361202	1.62183	0.170729	-0.146502	0.0929949	-0.3507	-0.0640968	0.284478	0.271265	0.526815	-0.56411	0.315954	0.115381	0.147383	0.885025	0.412939	0.0588761	0.18465
O00257	E3 SUMO-protein ligase CBX4 OS	CBX4	-0.70933	0.235519	-0.900646	0.434515	-1.34843	0.0708028	-0.191592	-0.0815039	-0.49256	1.03071	-0.735976	0.173426	-0.285717	-0.744328	-1.11118	0.0427309	-0.364596	0.767905	0.583729	0.200524	-0.27502	-0.158447	-0.181035	-0.0590872	-0.339957	-0.329037	-0.215664	0.358989	0.106401	0.216254
O00258	Tail-anchored protein insertion receptor WRB OS	WRB	-0.0887024	0.153556	-0.381318	-0.20602	-0.332336	-0.69489	-0.192385	-0.522946	0.754916	-0.0305626	0.606303	-0.361544	-0.73567	-0.140008	0.528971	0.0164125	0.0173399	-0.0881295	-0.362168	-0.0806514	0.368019	0.114796	-0.145322	-0.0270624	0.151998	-0.163111	0.0438493	-0.218121	-0.0680081	-0.00971064
O00264	Membrane-associated progesterone receptor component 1 OS	PGRMC1	-0.737304	-0.664706	-0.532492	-0.687751	0.645508	-1.08888	-0.524271	-0.333126	-0.0255322	0.753087	0.202629	-0.34636	-0.543148	0.273871	-0.0785525	1.37969	-0.77847	-0.478268	-0.171357	0.0359377	0.692424	0.0610133	-1.09555	-0.930274	1.23087	-0.744825	-0.433226	-1.01296	-0.941622	-0.157667
O00267	Transcription elongation factor SPT5 OS	SUPT5H	-0.358698	-0.477338	-0.258151	-0.0207373	0.02517	-0.49012	-0.19464	-0.29001	0.106501	-0.174239	0.0338784	0.0261012	0.373305	0.783781	0.178538	0.360681	-0.100081	-0.174332	-0.187492	-0.563821	-0.244556	1.63445	-0.34409	0.0304202	0.212179	-0.442213	0.743565	-0.250019	-0.304736	-0.0930041
O00268	Transcription initiation factor TFIID subunit 4 OS	TAF4	-0.381347	-0.458819	-0.26905	0.0584324	0.845787	-0.794423	0.0340494	-0.390876	0.414214	0.125838	-0.0147136	0.0811486	0.0570685	0.613487	0.413074	-0.119264	0.199692	0.468566	-0.229291	-0.0991474	0.0350453	0.141486	-0.343303	0.138666	-0.235929	-0.808019	0.725382	0.041735	-0.0396409	0.162967
O00273	DNA fragmentation factor subunit alpha OS	DFFA	-0.210946	-0.32448	-0.129494	0.384412	-1.15469	-0.156545	1.36743	-0.660731	0.23884	-0.0851593	0.725729	-0.297839	0.601933	0.353307	0.374268	0.154452	0.0132369	-0.0203333	0.352903	-0.242854	-0.0782812	-0.216127	0.03373	0.019029	0.655714	-0.0774703	0.489493	-0.0710414	-0.0550165	-0.451011
O00287	Regulatory factor X-associated protein OS	RFXAP	-0.2309	0.380645	-0.643649	0.720706	-0.314917	-0.0324336	0.169949	-0.455378	0.109504	-0.17977	0.61777	-0.309124	-0.286608	-0.846563	-0.455514	-0.136971	-0.0914994	-0.381234	-0.217356	-0.00671361	0.217449	-0.390421	0.129254	-0.204005	0.125381	-0.0872215	-0.284798	-0.0848808	0.0546209	-0.139896
O00291	Huntingtin-interacting protein 1 OS	HIP1	-0.537857	-0.188897	-0.489937	-0.174818	0.0286439	-0.475066	-0.183139	1.09517	0.804872	-0.231621	-0.159251	-0.391883	-0.796851	0.629817	0.150271	-0.930575	-0.0545136	-0.545821	-0.231133	-0.181872	0.817004	-0.224607	-0.529415	-0.16164	-0.125145	-0.627403	0.262561	-0.149166	-0.141339	0.140947
O00299	Chloride intracellular channel protein 1 OS	CLIC1	-0.615181	0.432731	-0.294348	0.0927643	0.69286	0.195319	0.112665	-0.328275	-0.0454672	0.0143427	0.428478	-0.250232	0.228649	-0.336127	-0.144685	0.382497	-0.772936	-0.386271	-0.0390477	-0.338797	-1.22743	0.571292	0.491358	-0.0893363	-0.15536	0.540678	0.143407	0.000926979	0.0769562	-0.381271
O00303	Eukaryotic translation initiation factor 3 subunit F OS	EIF3F	-0.215215	-0.0179654	-0.153488	-0.110007	0.546307	-0.129725	-0.076331	-0.175581	0.103636	-0.319815	0.235032	-0.417704	0.0251062	0.355853	-0.0323052	0.355395	-0.282543	0.234189	0.214759	-0.18284	0.162658	0.549871	-0.141871	-0.233781	0.125228	-0.204174	0.348491	-0.265638	-0.108107	0.305982
O00308	NEDD4-like E3 ubiquitin-protein ligase WWP2 OS	WWP2	-0.67518	0.214814	-0.873003	0.182452	0.192709	0.207489	-0.887314	-0.475763	0.737276	0.779138	-0.43038	0.0184353	0.0629376	1.14638	0.650397	-0.463158	0.619419	0.193632	-0.661162	-0.512733	-0.479738	-0.190546	-1.27264	-0.0983171	-0.853952	-0.163733	0.0900838	-0.347275	-0.0183992	-0.0839366
O00329	Phosphatidylinositol 4,5-bisphosphate 3-kinase catalytic subunit delta isoform OS	PIK3CD	0.337621	1.42592	-0.183457	1.28408	0.39445	0.116353	0.339041	0.140862	-0.414161	0.0977958	0.902249	0.550651	-0.87592	-0.110651	-1.13825	-0.456566	-0.364844	-0.396183	-1.17301	-0.0968509	0.264295	-0.294256	-0.212662	-0.222315	0.570816	0.606754	-0.216599	0.27844	-0.0627689	0.467946
O00330	Pyruvate dehydrogenase protein X component, mitochondrial OS	PDHX	-0.424457	-0.0145264	0.631474	0.296197	0.33351	-0.570319	-0.258038	-0.292065	0.0884295	-0.115712	0.443673	-0.531101	1.24453	-0.124804	1.08684	-0.758726	0.854089	0.0533224	0.0955783	-0.242577	-0.0883034	0.193444	-0.474826	-0.118985	0.205274	-0.327773	-0.387318	-0.185863	-0.024584	0.618811
O00338	Sulfotransferase 1C2 OS	SULT1C2	-1.57291	2.29071	-0.54071	-0.439781	-1.57872	-1.10039	-1.33355	-1.64106	-0.511669	-1.24067	-1.08913	-1.05898	2.35112	-0.895194	1.21857	-0.0474314	-0.155307	0.0579758	-0.232349	-0.500584	0.0327667	0.6689	-0.528764	-0.128367	0.7917	-0.368327	-0.393657	-0.190987	-0.086221	-0.274345
O00339	Matrilin-2 OS	MATN2	0.100701	-1.18328	-0.459702	1.3826	-0.235711	-0.40114	2.59192	-0.683684	-0.521174	1.14646	-1.74043	-0.233696	0.0301594	-1.44249	-0.0911609	-1.75354	-1.03236	0.164334	-0.169731	0.479807	-0.844397	-0.258476	-0.741086	-0.117771	2.19813	-0.514823	-1.03739	-0.0679624	1.29128	0.112622
O00391	Sulfhydryl oxidase 1 OS	QSOX1	0.48582	-0.356421	-0.183162	-0.55149	-0.853318	-0.0687305	-0.108112	0.856087	1.27202	0.518776	-1.23428	1.07211	-0.448654	-0.797977	0.0830664	-0.974339	-0.151035	-0.586996	-0.310485	-0.633776	-0.738839	0.531807	0.114693	0.560446	-0.555723	1.03669	-0.396455	0.787536	0.275922	-1.009
O00400	Acetyl-coenzyme A transporter 1 OS	SLC33A1	-0.147622	-0.000706196	-0.00172371	-0.406194	-0.168194	-0.250624	-0.306373	-0.303295	-0.128972	-0.591606	-0.265167	-0.759425	-0.348271	0.232592	0.610157	0.260036	-0.107616	-0.0404847	-0.65727	0.00216659	0.0572152	0.388328	0.177694	0.655267	-0.174553	0.212689	-0.376952	0.42899	0.262717	0.222659
O00401	Neural Wiskott-Aldrich syndrome protein OS	WASL	-0.430754	-0.851805	-0.164845	-0.352493	-0.641031	-0.0973776	-0.167511	0.370232	0.126859	-0.0523416	-0.593245	-0.196176	-0.0275513	0.42899	0.490735	-0.547097	0.210939	1.32789	0.316123	-0.117986	0.177417	-0.5102	0.165329	0.254914	-0.572538	-0.764586	-0.0329448	-0.287933	-0.44245	-0.584906
O00410	Importin-5 OS	IPO5	0.0175379	-0.0305539	0.253786	-0.120543	-0.0348741	-0.0366626	0.343965	-0.0287678	0.439575	-0.163215	0.131444	-0.228327	-0.153726	0.409295	0.0141853	-0.0201898	-0.188771	-0.551365	0.127212	-0.348626	0.706276	0.482608	0.0677629	-0.27647	-0.004524	-0.460308	0.535811	-0.326218	-0.126101	-0.127635
O00411	DNA-directed RNA polymerase, mitochondrial OS	POLRMT	0.0157182	-0.140464	-0.596083	-0.0516763	0.296585	0.0694911	0.0612478	-0.315847	-0.285189	0.265844	-0.661552	0.131122	0.0759445	0.320674	-0.257859	0.571317	0.191406	0.205452	-0.0539934	-0.126666	0.68008	0.0587464	0.141962	0.272431	0.477163	-0.119212	-0.289443	-0.267037	0.345317	-0.271088
O00418	Eukaryotic elongation factor 2 kinase OS	EEF2K	0.119329	-0.23594	-0.521388	-0.209738	1.7106	-0.0772925	0.147342	-0.716791	-0.21497	-0.537921	0.314481	-0.563538	0.0449497	-0.627336	0.0130699	0.679021	0.0429431	-0.774503	-0.291953	0.567779	1.02258	-0.953607	-0.309204	-0.355322	0.216206	-0.787124	-0.619556	-0.146903	0.113725	0.341168
O00422	Histone deacetylase complex subunit SAP18 OS	SAP18	-0.402373	-0.466163	-1.19078	-0.380269	-0.257544	-0.839266	-0.0953367	-0.405738	0.756069	-0.492168	0.781501	-0.502049	0.445718	-0.0263401	-0.440638	0.0666555	-0.299515	0.411534	-0.315211	-0.192324	0.136206	0.892189	0.382587	0.244182	-0.507083	0.49145	0.360191	-0.130898	-0.115984	-0.326899
O00423	Echinoderm microtubule-associated protein-like 1 OS	EML1	-0.166682	-0.0860131	-0.704505	1.09203	0.0950349	0.369007	-0.0146364	0.962668	-0.342089	0.712449	-0.128817	-0.231319	-0.0244392	-0.93383	0.474677	-0.713515	-0.0678463	-0.291696	0.115576	0.375157	0.274904	-0.310644	-0.437225	-0.168561	-0.163265	-0.154114	0.35251	0.446384	-0.155314	0.180223
O00425	Insulin-like growth factor 2 mRNA-binding protein 3 OS	IGF2BP3	-2.92144	-2.6297	-2.38163	-2.10963	-2.50602	-3.16973	-3.2925	0.979065	-2.96879	-2.55799	-2.45433	0.807699	-2.58447	-0.845958	-3.17217	-1.59178	-1.21473	-1.06705	-1.0667	0.639527	-0.779228	3.39666	-0.90737	3.2113	-1.82042	-0.0627542	1.59622	-0.273827	0.410518	-1.31722
O00429	Dynamin-1-like protein OS	DNM1L	-0.310654	-0.0525723	-0.381322	-0.429342	0.170348	-0.49976	0.0548954	-0.358271	0.317052	-0.284899	0.0316262	-0.32313	0.163572	1.11969	0.72446	-0.507138	0.458802	-0.416141	-0.284184	-0.407213	-0.0448626	0.48692	0.0776566	0.02585	0.651395	-0.279872	0.30131	-0.252295	-0.192985	-0.347895
O00442	RNA 3'-terminal phosphate cyclase OS	RTCA	-0.0847427	0.219873	-0.192479	0.254941	0.144547	0.0314869	0.19788	-0.121279	0.492404	-0.139775	0.914454	-0.0764202	0.0274337	0.200425	-0.666565	0.30845	-0.208025	0.0962364	-0.326793	-0.773037	0.200026	0.000438866	0.351202	0.0310373	-0.0136484	0.258906	0.246825	-0.532703	-0.367976	-0.489504
O00443	Phosphatidylinositol 4-phosphate 3-kinase C2 domain-containing subunit alpha OS	PIK3C2A	-0.0309977	-0.0621996	-0.0383211	0.00111308	0.281497	-0.390491	-0.173395	-0.14641	0.275494	0.00208536	-0.191951	-0.346835	-0.375039	0.313316	0.421259	-0.0473993	0.263307	0.151189	-0.178582	0.174988	-0.171662	-0.118425	0.02693	0.0588681	-0.311269	-0.0272733	0.402971	-0.0971667	0.0117273	0.156683
O00458	Interferon-related developmental regulator 1 OS	IFRD1	0.188542	-0.188932	0.11547	-0.0712424	0.0268566	-0.288415	0.493228	-0.0746743	0.025966	-0.0457689	-0.15815	0.0762285	0.378568	0.13228	0.351068	-0.512081	0.0932389	0.660178	0.699504	-0.58036	-0.0124713	1.39919	0.447931	-0.344367	-0.0617518	0.441916	0.274865	0.295412	0.160216	0.00731751
O00459	Phosphatidylinositol 3-kinase regulatory subunit beta OS	PIK3R2	-0.146868	0.0452843	0.385825	-0.0439602	-0.0892671	0.166971	-0.170636	0.284955	-0.169154	0.193808	-0.0670531	0.2067	0.575492	-0.258649	0.788152	0.762336	0.31246	-1.06933	-0.341956	0.283171	0.0726173	-0.0639095	0.410992	0.031282	-0.023973	-0.117326	0.230523	-0.30842	0.407594	-0.298711
O00461	Golgi integral membrane protein 4 OS	GOLIM4	0.166183	0.13713	0.5705	-0.307507	-0.548651	0.425601	0.512764	0.929428	-0.0350813	-0.300566	-0.499259	0.340028	-0.201893	-0.247988	1.34601	-0.391079	-0.608935	-1.19473	-0.747468	0.621203	-0.668659	-0.102285	0.378792	-0.282219	-0.494459	-0.390809	-0.527413	-0.610731	-0.129502	0.167453
O00468	Agrin OS	AGRN	0.0104868	-0.993809	-0.133247	0.368015	-0.31108	-0.46124	-0.0224421	0.423285	0.749895	-0.0184216	-0.0164753	-0.162646	0.435021	0.648751	-0.430421	-0.721649	0.307283	0.271492	-0.200341	-0.540935	-0.197382	-0.163333	0.519831	0.562391	0.974484	-0.127752	-0.0162597	-0.27888	-0.00558322	0.0253754
O00469	Procollagen-lysine,2-oxoglutarate 5-dioxygenase 2 OS	PLOD2	2.35904	-0.64671	1.94527	-1.51226	-0.586477	0.103004	0.669383	-0.476715	-0.820134	-0.870134	-1.59038	-0.341239	-1.35817	1.12665	-1.11142	0.485313	-0.988718	-0.549302	-1.23973	-0.089812	-0.238353	-0.371921	3.08342	-1.07573	-0.197682	0.214838	-0.325656	-0.895326	0.826101	-1.89143
O00470	Homeobox protein Meis1 OS	MEIS1	-0.762792	-1.32394	-0.575895	-0.0409195	-0.411406	-0.799683	1.47919	-1.30311	-0.82252	0.62268	-0.545148	-0.131056	0.81844	0.4907	0.764305	0.711745	-0.152378	-0.575449	0.270015	0.221947	0.5552	-0.0248314	-0.189435	-0.19079	0.17121	0.12545	0.0602147	-0.21038	0.07725	0.0146788
O00471	Exocyst complex component 5 OS	EXOC5	0.0478914	0.379401	0.13334	0.00477235	0.0411233	-0.0404149	-0.206686	0.243372	0.296759	-0.0352283	-0.108359	-0.0134752	-0.19866	0.326638	0.257894	-0.0570799	-0.0993904	0.526981	-0.0406502	-0.0135591	0.0523579	-0.0985678	-0.339721	-0.33904	0.153518	-0.182312	0.192766	-0.385986	-0.166607	0.202603
O00478	Butyrophilin subfamily 3 member A3 OS	BTN3A3	0.314094	0.221424	-0.192754	0.593641	-0.100748	0.0548249	0.18953	0.40093	0.275655	0.538165	0.290914	0.368155	-0.065315	-0.118981	-0.109235	0.256102	-0.456413	-0.639792	-0.556156	0.695627	-0.276405	-0.00280653	0.0939064	-0.191667	0.0108856	0.349683	-0.266786	0.21863	0.398593	0.751594
O00479	High mobility group nucleosome-binding domain-containing protein 4 OS	HMGN4	-2.29176	2.00904	-3.16062	2.09514	-4.05259	2.39821	-2.31566	0.772567	-0.378054	0.40184	0.639312	-0.032795	-3.32846	-0.858694	0.23175	-1.51625	-0.737767	0.0640754	-0.0368707	-0.0930628	0.0638799	-0.0650759	0.917896	1.31806	-2.23966	-1.66453	-1.55956	-0.24443	-0.873739	-1.42135
O00481	Butyrophilin subfamily 3 member A1 OS	BTN3A1	0.147741	0.31519	-0.600333	1.15473	-0.789149	0.691532	0.0863236	0.358349	-0.396445	0.917021	0.878905	0.562775	-0.564403	0.186581	-0.472222	-0.463629	-0.309676	-0.297199	-0.154056	0.360057	-0.241954	-0.336585	-0.289209	0.0710228	-0.154813	0.115692	-0.0971524	0.301638	0.220489	0.205431
O00483	Cytochrome c oxidase subunit NDUFA4 OS	NDUFA4	-0.422893	0.410413	-1.83778	0.514862	1.74412	-0.714732	-0.809295	-0.308397	0.285264	-0.520776	0.269896	-0.610483	-1.0173	0.137252	-1.38417	-0.0797695	0.43236	1.18677	-1.29255	-0.198699	0.342123	-0.440565	-0.237647	-0.339305	0.296642	-1.27784	-0.962947	-0.978765	-0.748679	0.411613
O00487	26S proteasome non-ATPase regulatory subunit 14 OS	PSMD14	-0.0104601	-0.0595618	0.135704	0.0423309	0.138256	0.0216299	-0.082855	-0.0734799	-0.0521724	-0.362247	-0.0725888	-0.271977	-0.276946	0.0934168	0.383521	0.143537	0.0508325	0.209224	-0.257838	-0.17747	0.166667	0.379373	-0.18756	-0.14521	-0.18866	-0.229225	0.240975	-0.351147	-0.218998	-0.217622
O00499	Myc box-dependent-interacting protein 1 OS	BIN1	0.270203	-0.122065	-0.00794811	1.02664	0.280378	0.0524337	0.0402015	-0.265432	-0.170525	0.821698	0.305694	0.648386	-0.25019	-0.0298534	0.251252	-0.51101	-0.253565	-0.52918	-0.224746	0.06254	-0.592567	-0.60901	1.21826	-0.134664	-0.0605004	-0.587532	0.394627	-0.053057	0.132351	0.115061
O00505	Importin subunit alpha-4 OS	KPNA3	0.0802013	0.158577	-0.0384513	-0.0436224	0.379345	0.181536	0.0215297	0.371855	0.356617	-0.0660466	0.0676427	0.327522	-0.298175	0.222273	0.907613	-0.240271	-0.391147	-0.199034	-0.240051	-0.240129	-0.0985739	0.146552	0.0185251	-0.202474	0.127291	-0.397891	0.424226	-0.505471	-0.313822	-0.30453
O00506	Serine/threonine-protein kinase 25 OS	STK25	-0.0410657	-0.0588339	0.266253	0.498928	0.0672561	-0.0359678	-0.0180482	0.00528159	-0.563057	-0.0955757	-0.719617	0.0302708	-0.267402	-0.0223203	0.127745	-0.114669	0.392442	-0.337592	0.160438	0.649404	-0.69594	0.112526	-0.13254	0.764152	-0.153878	-0.217244	-0.598751	0.455111	-0.277319	0.766243
O00507	Probable ubiquitin carboxyl-terminal hydrolase FAF-Y OS	USP9Y	-0.0958466	-0.00278742	0.0355865	0.122263	0.332893	-0.0395453	0.0312305	0.182929	0.132941	0.121915	0.016933	0.101069	0.246747	0.0634294	0.0299398	-0.165914	0.321263	-0.386656	0.139393	0.792877	0.300539	-0.26175	-0.187513	-0.330928	-0.145831	-0.0900558	0.208838	0.184163	0.151342	0.528235
O00512	B-cell CLL/lymphoma 9 protein OS	BCL9	-1.01842	-0.312192	-0.595652	0.0413764	-0.88011	-0.172875	-0.912688	-0.0294618	-0.199839	1.12873	-0.571602	0.149936	-0.490975	1.47574	-0.245055	-0.940332	0.603919	0.16386	0.315879	0.362528	0.249312	0.322596	-0.725484	-0.000588955	-0.310815	0.136417	0.451915	0.451785	0.498003	0.228748
O00515	Ladinin-1 OS	LAD1	-1.28341	-2.60746	-1.52551	-1.92699	-1.28223	-2.36472	-1.48836	-2.2085	0.820258	-0.758651	-3.06691	-1.75382	-1.27968	2.47768	1.69543	-0.163854	0.755108	1.99745	1.35499	-0.832532	-0.31863	-0.972398	1.03858	0.576444	-1.99514	-1.85999	-1.75812	-0.252572	-0.183219	-0.873361
O00519	Fatty-acid amide hydrolase 1 OS	FAAH	0.0894614	-0.0794464	0.139474	0.159929	0.0191454	-0.0279079	0.221768	0.0272011	0.0999394	0.175538	0.0324724	0.109325	0.180823	0.0491999	0.0200337	-0.128242	0.516197	0.573904	0.197726	0.00953564	-0.738096	-0.0663127	-0.0679318	-0.0159856	0.412326	0.100744	-0.112968	0.65463	0.0236314	-0.106705
O00522	Krev interaction trapped protein 1 OS	KRIT1	0.289895	-0.1943	-0.143607	0.15955	-0.0623785	0.193995	0.784458	0.0220742	-0.524006	0.0685588	-0.0322406	0.139447	-0.262654	0.340813	-0.491054	-0.557687	-0.329173	0.21092	-0.164459	0.698575	-0.282723	-0.402943	-0.540378	0.21068	-0.622565	-0.0254765	-0.11395	0.029987	0.109992	0.149599
O00526	Uroplakin-2 OS	UPK2	0.351545	0.109874	0.382416	-0.0390464	-0.280255	0.156804	0.295891	-0.271826	0.0907765	-0.190386	-0.387702	0.9843	0.310196	-0.391427	1.46699	0.0479736	0.170595	-0.00174133	-0.039973	-0.0448699	-0.313557	0.134404	0.0539433	-0.0370537	0.052021	-0.0597319	0.098339	-0.0160475	0.140649	-0.198446
O00533	Neural cell adhesion molecule L1-like protein OS	CHL1	-0.787099	-0.962435	-1.47581	1.32657	-2.08306	1.65354	-1.05668	2.41789	-0.265874	0.291928	-0.326564	0.640244	0.24489	-2.80722	0.045137	-0.0867604	0.88952	-0.707904	2.42549	0.307838	-0.958211	0.450503	-1.02698	-0.419691	-0.25073	-0.665397	-0.456715	-0.262349	0.267377	0.676467
O00534	von Willebrand factor A domain-containing protein 5A OS	VWA5A	-0.125606	0.379206	0.48873	-0.0481208	-0.024765	-0.0167342	-0.345578	-0.0352707	0.758275	0.0863608	2.22465	0.050955	-0.809746	-1.26335	0.367394	0.437801	-0.227089	-0.83957	0.312359	0.290764	-0.809742	-0.958344	-0.91537	0.408608	-0.918585	0.0969974	-1.06532	0.179514	0.317022	0.0205575
O00541	Pescadillo homolog OS	PES1	-0.661191	-0.619779	-0.14545	-0.517923	0.84595	-0.66214	-0.612007	-0.795521	0.0477138	-0.654581	0.0568989	-0.475899	0.266829	1.47722	-0.00736019	0.47485	0.0219064	0.0620802	-0.0549603	-0.863405	0.326974	-0.0516738	-0.615172	0.253793	-0.0389145	-0.0985739	0.873749	-1.05259	-0.246645	0.0552222
O00559	Receptor-binding cancer antigen expressed on SiSo cells OS	EBAG9	0.337685	-0.00932942	0.542091	0.454649	-0.256769	-0.184159	0.382536	-0.188192	-0.415701	0.0648728	-0.501746	0.363176	0.328677	-0.24079	-0.0383166	0.207123	-0.0716613	1.01025	0.0162394	-0.00882465	-0.181374	-0.131272	0.386856	0.407735	-0.083489	0.254259	-0.174101	0.0816503	0.564986	0.355663
O00560	Syntenin-1 OS	SDCBP	-0.466318	2.0539	-0.00945806	-0.31519	-0.0432441	0.20723	-0.546235	1.62018	-0.168022	-0.185031	-0.659781	2.30738	-0.729294	-0.637479	-0.357949	-0.886515	0.25871	-0.365034	-1.02693	-0.663461	-0.528504	0.578414	-0.538146	-0.385202	-0.854307	0.63856	-0.33705	-0.102069	0.014063	0.0278697
O00562	Membrane-associated phosphatidylinositol transfer protein 1 OS	PITPNM1	0.0910537	-0.25357	-0.640526	-0.281887	-0.4191	-0.478105	-0.232852	-0.418317	-0.157764	-0.320974	-0.402235	-0.352788	1.23813	-0.591717	0.387319	0.410785	-0.314213	0.415216	0.0692955	-0.23754	0.222967	-0.284046	-0.66216	0.547615	-0.11789	-0.211332	-0.298954	-0.165422	-0.118859	-0.670903
O00566	U3 small nucleolar ribonucleoprotein protein MPP10 OS	MPHOSPH10	-0.175145	-0.512498	0.0307768	-0.366257	0.415834	-0.398273	-0.593064	-0.183091	0.160815	-0.285401	0.0330296	0.123212	0.241179	0.561238	0.328736	0.097708	0.308553	0.201976	0.365489	-0.629746	0.475416	0.093125	-0.262005	-0.290637	0.147433	-0.630745	0.358209	-0.503029	-0.284105	0.414832
O00567	Nucleolar protein 56 OS	NOP56	-0.304296	-0.323917	-0.523881	0.2572	0.336773	-0.476261	-0.357285	-0.1644	0.136649	-0.281882	0.222056	-0.0492347	0.789874	-0.0114514	0.805129	0.216462	0.119012	0.19505	1.04506	-0.447799	-0.0777045	0.371294	-0.216703	-0.125615	0.202926	-0.355692	0.0801112	-0.432594	-0.235979	0.607741
O00571	ATP-dependent RNA helicase DDX3X OS	DDX3X	0.183591	0.00479744	0.137092	-0.338471	0.476226	-0.00322968	-0.0259029	-0.0468898	0.19271	-0.356938	-0.00786996	-0.427866	-0.144469	0.852681	0.180869	0.272291	0.849935	0.0951221	-0.23423	-0.348415	0.400038	-0.313275	-0.0913433	-0.167352	0.344258	-0.201906	-0.315547	-0.589375	-0.34702	-0.249661
O00584	Ribonuclease T2 OS	RNASET2	0.0189035	1.01796	0.0179297	-0.0963138	0.271417	0.201955	-0.307897	0.370916	0.0200136	-0.087235	-0.0185919	0.149182	-0.305995	-0.100049	-0.318847	-1.34809	-0.672208	0.757726	-1.11333	-1.14641	-1.03371	-0.986293	-0.235006	0.268179	-0.310795	0.704637	-0.716937	-0.685595	-0.134731	0.619773
O00592	Podocalyxin OS	PODXL	-0.103985	-1.16955	-1.63478	-0.172136	-1.33186	-1.58909	-0.394766	-0.708524	0.164627	-0.127578	0.400817	-0.669204	1.67358	-0.272595	0.862561	-0.543699	-0.43715	-1.59493	3.0903	-0.593566	-1.37142	-0.0276769	-0.652532	-0.505214	1.02317	-0.0840772	-0.496727	-0.305852	-0.0713501	0.448901
O00602	Ficolin-1 OS	FCN1	-0.41048	-0.271945	-0.224343	-0.191094	-0.188661	-0.430641	0.260064	-0.37984	0.119959	-0.0712283	0.141651	0.137552	0.422323	0.564412	-0.208027	0.127257	-0.0317631	-0.444595	-0.579343	1.91709	-1.40232	0.529281	0.665839	1.38586	-2.06296	1.5332	0.762816	1.332	0.861166	0.981924
O00622	Protein CYR61 OS	CYR61	0.612577	0.715954	-0.227555	-0.244648	-0.806437	0.631913	0.736791	1.69788	-1.31904	0.292635	-1.1982	1.62988	-0.904482	-0.660804	-1.07131	-0.181624	-0.0527897	-0.0913182	0.109666	0.565189	-0.211835	-0.0129382	0.460062	0.531717	-0.233157	0.337086	0.266828	0.35337	0.363508	0.173855
O00629	Importin subunit alpha-3 OS	KPNA4	-0.0989347	0.100867	-0.0723187	-0.152295	0.203339	-0.430136	0.305212	-0.200081	0.0621892	-0.365255	0.125727	-0.246359	0.00545847	0.602326	0.335694	-0.55274	-0.326581	-0.413517	-0.327092	0.0379474	-0.411192	0.35098	0.703884	0.117681	0.398379	0.0821993	0.0871365	0.439695	0.430033	-0.0854295
O00635	E3 ubiquitin-protein ligase TRIM38 OS	TRIM38	-0.304162	0.449286	-0.202918	0.0162971	0.554189	-0.0639529	0.0251979	-0.271552	0.248516	-0.572785	0.401767	-0.393364	0.381446	0.658135	-0.00871202	0.106892	-0.00206359	-0.657732	-0.702102	0.290747	-0.0852518	-0.156748	-0.461189	-0.32937	0.350854	-0.6439	-0.497659	-0.273969	-0.11789	0.152183
O00712	Nuclear factor 1 B-type OS	NFIB	-0.272066	-0.454385	0.0886156	0.999578	-0.0540458	0.0730824	0.336363	0.373408	0.527292	0.838237	0.881868	-0.365792	1.33619	0.866131	-0.130591	-0.300012	-0.638985	-0.742085	0.13686	0.439892	-0.637458	0.280366	-0.684744	-0.250329	0.242113	0.0544212	-0.310404	0.218618	-0.277095	0.388963
O00743	Serine/threonine-protein phosphatase 6 catalytic subunit OS	PPP6C	0.395104	-0.442004	-0.539135	-0.0765171	0.247743	-0.140254	0.398614	-0.370896	-0.339161	-0.626851	0.128198	0.445871	-0.791738	-0.0672305	-0.567226	-0.647666	-0.0735111	-0.148736	-1.11189	-0.689702	1.22545	-0.113734	-0.0527174	-0.891547	-0.573474	0.0955374	-0.724085	-0.38323	-0.265678	-0.577246
O00748	Cocaine esterase OS	CES2	-0.135854	0.025693	-0.555533	-0.133352	-0.731349	0.583007	0.021521	0.20608	-0.872135	0.807958	-1.0085	0.170984	-0.440329	-1.17272	-0.295913	-0.197862	-1.11651	0.677361	1.33426	0.056255	-1.31357	-0.322992	-0.896689	1.23707	-0.102482	0.0430126	-0.305528	0.50556	0.519202	0.0948476
O00754	Lysosomal alpha-mannosidase OS	MAN2B1	0.550524	0.663623	-0.292708	-0.166319	-0.403077	-0.0571283	0.403268	-0.0646916	-0.347116	0.0570399	-0.221798	0.418806	-0.0919811	-0.569647	-0.535265	-0.546418	-0.162472	-0.793555	-0.708728	-0.0561982	-0.0217102	-0.280351	0.0636923	0.0687151	-0.579023	0.429854	0.0695756	0.268305	0.117126	-0.302986
O00755	Protein Wnt-7a OS	WNT7A	-0.872683	-0.474421	-0.788841	-0.932224	-1.11922	0.547793	-1.27252	3.07027	-1.03508	-0.545037	-1.44844	0.491606	-0.881701	-1.15656	-0.196173	2.10337	-1.03028	0.150745	-1.04729	-1.50841	-1.42284	-1.34829	-1.2233	-0.414929	-1.32323	-0.02394	-0.753986	0.192871	-0.780512	0.312661
O00762	Ubiquitin-conjugating enzyme E2 C OS	UBE2C	-0.760245	-2.10767	0.899693	-1.03077	0.798489	-1.36211	0.0658572	-2.98729	1.25292	-1.63813	0.550912	-1.88373	0.491855	2.44022	0.407309	0.521177	-0.024228	-0.730413	-0.775844	-0.536499	0.663315	0.794775	0.712287	-0.107037	0.226471	-0.465028	0.554665	0.263712	0.243064	-0.313344
O00764	Pyridoxal kinase OS	PDXK	0.767139	0.685493	0.252826	0.0953073	-0.414359	0.196083	1.79394	-0.0379168	-0.727543	0.0427401	-0.235544	0.471872	-0.0919872	-0.706473	0.279942	-0.12579	-0.174171	-0.792167	-0.265301	-0.0714993	-0.312487	0.439268	1.13854	0.293293	-0.809274	1.43449	-0.12859	0.10723	0.611812	0.128036
O14495	Phospholipid phosphatase 3 OS	PLPP3	-0.6038	1.17479	-1.06168	0.571899	0.00628576	-0.508155	0.488957	0.352828	0.00507258	1.45642	-0.851859	-1.39237	-0.800599	0.0798679	-0.22268	-0.537135	-0.846648	-1.09396	1.65934	-0.323154	-0.0589143	0.0764522	-0.690884	-0.744391	0.311907	-0.172889	-0.116213	-0.151903	-0.188954	0.965549
O14497	AT-rich interactive domain-containing protein 1A OS	ARID1A	-0.0689163	-0.150311	0.250716	0.102761	-0.143516	-0.0863806	0.200353	-0.0619451	0.350644	0.0819751	0.127404	0.161439	0.497697	0.57755	-0.597328	-0.0401209	-0.475467	-0.394046	-0.00577526	0.0616721	0.144107	0.128435	-0.445724	-0.235398	-0.106262	-0.209568	0.619985	-0.0455531	-0.0777098	-0.379772
O14498	Immunoglobulin superfamily containing leucine-rich repeat protein OS	ISLR	-0.276057	-0.652489	-0.731546	0.189944	0.242927	0.943479	0.148242	3.00717	-0.227083	-0.00620023	-1.00946	0.219129	-1.44104	-1.03899	-0.219195	-1.57047	-0.816299	-1.64588	0.601503	-0.130568	-1.38245	-1.52217	-0.702282	1.3294	-1.31395	-0.0978269	-0.788715	0.84032	-0.239959	-0.657376
O14521	Succinate dehydrogenase [ubiquinone] cytochrome b small subunit, mitochondrial OS	SDHD	-0.13513	-0.380083	-0.408545	0.0528283	0.339858	-0.0589393	-0.554611	-0.022317	-0.190066	0.0918257	-0.132749	0.156301	0.724821	-0.439204	0.190477	-0.15885	1.74664	0.414123	0.484246	-0.0813656	0.399658	0.114872	-0.381205	-0.147991	1.91256	-0.5453	-0.125891	-0.0498794	-0.42885	0.353174
O14523	Phospholipid transfer protein C2CD2L OS	C2CD2L	0.173968	0.963695	-0.265245	0.5213	-0.380092	0.932819	-0.0670495	0.187797	-0.000837101	1.17772	-0.0905202	0.518408	-0.275817	-0.570716	-0.950412	-0.486958	-0.28786	-0.210085	-0.167224	0.268203	0.216007	-0.264408	-0.283044	0.290174	-0.587181	0.402732	-0.264581	0.479952	0.0294582	0.283624
O14524	Nuclear envelope integral membrane protein 1 OS	NEMP1	-0.738227	-0.304732	0.356786	0.135596	-0.44494	-1.33063	-0.287458	-0.406853	0.128947	0.392357	-0.768524	-0.459821	-0.146579	-0.122001	0.753683	-0.495574	0.332075	0.613444	0.298645	0.329187	1.07106	0.523321	-1.43918	0.326	-0.216414	-0.35081	1.35411	-0.107926	-0.0367686	0.892062
O14526	F-BAR domain only protein 1 OS	FCHO1	-0.0322199	0.954425	0.0431032	1.82182	0.23205	0.359973	0.249467	-0.639893	-0.401096	-0.348474	0.857072	0.460928	-0.23049	-0.469383	-1.05134	-0.467982	-0.467957	-0.73341	-1.06265	0.280805	0.285456	-0.732613	-0.583266	-0.290116	-0.54891	0.23099	-0.482114	0.217182	-0.119389	0.28909
O14530	Thioredoxin domain-containing protein 9 OS	TXNDC9	0.00206902	-1.04146	0.0832497	-0.296896	-0.0520531	-0.671701	0.494303	-0.395058	-0.133921	-0.555861	-0.568109	1.62397	-0.17205	-0.0133729	0.401208	-0.141947	-0.0588725	-0.993878	-0.210858	0.452284	-0.138237	0.249437	0.901807	0.525925	0.0410695	0.266782	-0.189127	0.369403	0.0935606	-0.152599
O14531	Dihydropyrimidinase-related protein 4 OS	DPYSL4	0.0388343	-0.162502	-0.0969526	-0.113599	-0.0370877	-0.0761437	0.482362	-0.20548	-0.0202403	-0.0518889	-0.156521	0.124461	0.232925	0.277264	-0.00643582	-0.449756	-0.169581	-0.332407	0.110276	0.746721	-0.678114	-0.0372121	0.376366	0.504946	-0.403794	0.302719	0.0834794	0.460376	0.718507	0.437455
O14548	Cytochrome c oxidase subunit 7A-related protein, mitochondrial OS	COX7A2L	-0.298186	0.443249	-0.654108	0.391871	1.56751	-0.266208	-0.624317	-0.0479545	-0.0565567	0.166623	0.267409	-0.271739	-0.879634	0.374849	-1.16932	-0.12086	1.0957	-0.379842	-0.793013	-0.0113105	0.522442	-0.531177	-0.5663	-0.155171	0.603	-0.588763	-0.680247	-0.181269	-0.126963	0.502831
O14558	Heat shock protein beta-6 OS	HSPB6	0.898613	-0.519181	-0.646865	1.78614	-0.524475	0.500456	0.982444	0.0204871	-0.775835	3.47357	-0.986739	0.221326	-0.512009	-0.254769	-0.505428	-1.91671	-1.19353	-0.920967	-0.44236	2.98296	-1.23761	-1.40998	-1.76408	-0.377511	-0.993314	0.0960524	-0.458188	1.44204	-0.297361	2.31299
O14561	Acyl carrier protein, mitochondrial OS	NDUFAB1	-0.65897	0.641604	-1.042	-0.792252	1.24852	-0.953958	-0.509669	-0.238247	-0.842019	-0.897575	-0.310693	-0.681943	-0.760014	-0.0104484	0.333369	-0.202898	1.63101	0.331126	-0.37015	0.546709	-0.930425	1.55427	-0.486533	-0.773584	1.05764	-0.250038	-0.19473	-0.739409	-1.0324	0.425113
O14562	Ubiquitin domain-containing protein UBFD1 OS	UBFD1	-1.00895	-1.68428	-0.276187	-0.428319	1.22917	-0.851413	-0.0339026	-1.15634	0.0946245	-0.845238	-0.660288	-1.17383	-0.0517896	0.579486	0.823965	-0.156898	0.124923	0.0651615	-0.403292	0.348837	-0.449907	1.16857	0.482087	-0.498528	0.309742	-0.742489	0.473997	-0.471777	-0.0819267	-0.251754
O14576	Cytoplasmic dynein 1 intermediate chain 1 OS	DYNC1I1	-0.54342	0.439833	0.15935	0.888796	1.986	1.21837	-0.0853355	1.45291	-0.430002	1.02885	-0.0241797	0.471938	-0.552376	-0.924853	-1.63361	-0.175334	-0.228236	-0.249308	-0.243597	0.528279	-0.0142528	-0.372621	-0.248532	0.202097	-0.399652	-0.150077	-0.380414	0.145815	0.281466	0.341726
O14578	Citron Rho-interacting kinase OS	CIT	0.0639085	-0.712335	-0.127631	-0.30327	0.492522	-0.136388	-0.154416	-0.600748	-0.223511	-0.899187	-0.594991	-0.512733	-0.96046	1.49955	-0.445192	-0.0792309	0.276295	-0.269418	-0.61676	0.161184	0.572453	1.01572	-0.10266	0.143955	0.582606	-0.255928	0.569083	-0.168051	-0.0516722	-0.573541
O14579	Coatomer subunit epsilon OS	COPE	0.380778	0.143781	0.220737	-0.329809	0.464958	-0.216361	-0.00262252	0.223506	0.198268	-0.641524	0.247394	0.202303	-0.32905	0.7062	0.400935	0.355418	0.190662	-0.286407	-0.598616	-0.212065	0.172326	-0.0259456	0.195015	0.0693145	0.200385	-0.337465	-0.242034	-0.568702	-0.178942	0.0130123
O14593	DNA-binding protein RFXANK OS	RFXANK	-0.0219578	0.403881	-0.0763519	0.048463	0.612368	0.429646	0.217605	-0.15345	-0.0839379	0.340311	0.273216	0.178593	0.308442	0.0256224	0.0952058	0.0508251	0.157744	-0.0613948	0.0401392	0.178496	0.0539375	0.119968	-0.075807	0.0780133	-0.0874469	0.0163866	0.114808	0.0402688	0.0405876	0.245349
O14617	AP-3 complex subunit delta-1 OS	AP3D1	0.230805	0.181145	-0.0968128	0.0165547	0.1277	0.218304	-0.185361	0.468824	0.362841	-0.0738019	0.218063	0.194049	-0.266234	0.100379	-0.125626	0.115328	-0.0733488	-0.105755	-0.229175	0.0564072	0.140796	-0.585926	0.00847928	0.229722	-0.107454	-0.36792	-0.444115	-0.23569	-0.156783	-0.0265735
O14618	Copper chaperone for superoxide dismutase OS	CCS	-0.431172	-0.762939	-0.937657	0.153707	-0.119038	-1.13142	1.30774	-0.632108	-0.272923	-0.344796	0.00664637	-0.746329	1.00964	0.0346585	1.40208	-0.424744	-0.241997	1.28798	-0.187777	0.0389461	-0.453781	-0.117542	-0.0436407	0.0653778	0.695147	0.177542	0.152761	0.00880442	0.675324	-0.00461618
O14639	Actin-binding LIM protein 1 OS	ABLIM1	-0.42782	-0.594398	-0.0999395	0.458058	-0.213259	-0.635575	-0.23965	0.0232431	-0.355716	0.209357	-0.998434	-0.246243	0.393563	0.663032	0.612556	0.561228	-0.000727453	0.525173	0.603947	-0.486197	-0.176033	0.488429	0.149364	0.113815	0.359268	-0.347229	-0.73428	-0.254507	-0.069397	0.383257
O14641	Segment polarity protein dishevelled homolog DVL-2 OS	DVL2	-0.48814	-0.194399	-0.154202	0.0792451	0.140911	0.205978	0.466084	0.0669699	-0.0446232	-0.238678	-0.544857	-0.678904	-0.136647	1.01179	-0.042791	0.0317532	-0.223663	0.486694	0.370171	-0.175757	-0.239346	-0.0791694	0.0948929	-0.104586	-0.450475	-0.637206	0.591163	-0.202715	-0.475732	0.445012
O14646	Chromodomain-helicase-DNA-binding protein 1 OS	CHD1	-0.176219	0.839462	-0.564822	-0.0581574	0.195915	0.0118437	0.127058	-0.335074	-0.597742	-0.0536957	-0.117942	0.820946	-0.35974	1.19009	-0.41897	0.116169	0.152216	0.67359	-0.236734	-0.0431887	-0.0102692	0.15839	-0.0820623	0.0888721	-0.548519	-0.703634	0.360696	-0.381493	-0.897361	-0.245986
O14647	Chromodomain-helicase-DNA-binding protein 2 OS	CHD2	-0.0121184	-0.249231	-0.142153	-0.0771476	0.301388	-0.520357	-0.0699029	-0.164685	0.361685	-0.157633	0.163851	0.298457	0.228969	0.140651	0.0895458	0.10179	0.240846	0.354679	0.375117	-0.0774055	-0.145459	0.422306	-0.0492133	0.146771	-0.141062	0.169198	0.260066	-0.271969	0.0474216	0.490248
O14653	Golgi SNAP receptor complex member 2 OS	GOSR2	0.255392	0.285637	0.564089	0.169469	0.0664886	0.159179	-0.289969	0.033869	-0.0692251	0.163095	-0.105274	0.2834	0.00139905	0.198208	0.0112964	0.687162	0.337753	0.414746	-0.508125	0.117442	0.27938	0.066285	0.108153	-0.21473	-0.527636	-0.71281	-0.23513	-0.743722	-0.469496	0.00344915
O14656	Torsin-1A OS	TOR1A	0.354646	0.624578	0.197779	-0.0777557	-0.0991951	0.578971	0.142047	0.646608	-0.0217913	-0.0359095	0.263845	0.454338	0.264686	-0.164921	-0.173277	-0.00388938	-0.0731272	-0.363415	-0.197554	0.21501	0.310441	-0.137689	-0.400123	-0.454285	-0.494674	0.225801	-0.0652258	-0.124701	-0.417505	-0.243848
O14657	Torsin-1B OS	TOR1B	0.217947	0.177809	-0.420875	-0.93346	0.505494	0.181977	-0.479613	-0.426409	-0.0664306	-0.264066	-0.326119	0.21714	-0.193426	-0.528923	-0.921373	0.388001	0.139907	0.0126068	-0.602067	-0.127211	0.274002	0.234185	0.0922001	-0.216405	0.15301	0.489851	-0.031335	-0.0518397	-0.0680201	-0.119136
O14662	Syntaxin-16 OS	STX16	0.343415	-0.193259	0.487494	0.138223	0.367483	0.15705	0.441619	-0.117544	0.249922	0.370378	-0.175461	0.255938	-0.0537414	-0.300725	0.168875	0.135083	0.0887604	-0.333344	-0.117789	0.0775005	0.335548	0.0581326	0.336831	0.401943	0.27102	0.156005	0.0762338	0.159283	0.349046	0.464859
O14672	Disintegrin and metalloproteinase domain-containing protein 10 OS	ADAM10	0.177279	0.074934	0.419036	-0.132328	0.561337	-0.0206975	-0.808058	0.0264812	-0.106946	0.124724	-0.276164	0.867787	0.359165	-0.429426	0.0941597	-0.506222	0.400634	0.0965845	0.765094	-0.676663	-0.25746	0.13524	-0.206787	-0.0129126	0.241451	0.115649	-0.117253	-0.135165	-0.499268	0.492939
O14678	ATP-binding cassette sub-family D member 4 OS	ABCD4	-0.127075	0.107501	0.617867	0.0340506	-0.313989	0.227324	0.316262	0.135648	0.204536	0.183263	-0.271096	0.74074	0.0251341	0.119499	0.277963	-0.208787	-0.0396712	0.110916	-0.0338213	-0.502121	0.59281	0.0124744	-0.102708	0.241282	0.0260294	-0.0149017	-0.196228	0.00789656	0.163309	-0.203324
O14681	Etoposide-induced protein 2.4 homolog OS	EI24	-0.0557023	-0.336326	0.985856	-0.366858	0.614678	-0.254489	-0.536217	-0.602701	0.508725	-0.231152	-0.00397499	-0.451571	-0.0885474	0.0233407	1.27243	0.0695963	-0.605811	0.0137775	-0.051893	-0.179132	-0.160154	1.11151	-0.00739042	-0.216586	0.171356	-0.950436	-1.23032	-1.07912	-0.467631	0.29961
O14683	Tumor protein p53-inducible protein 11 OS	TP53I11	-0.0188041	0.138754	-0.0160482	-0.100986	0.935294	-0.475495	-0.388232	-0.195441	-0.475316	-0.372147	-0.592959	-0.719487	1.27102	-0.194789	0.334386	-0.139434	-0.313085	0.686478	-0.164206	-0.0113518	0.183799	0.804943	1.21881	-0.26303	-0.276338	-0.00674186	0.876765	0.0813786	0.00618183	-0.17036
O14686	Histone-lysine N-methyltransferase 2D OS	KMT2D	-0.0220126	-0.294341	0.0644578	0.514605	0.171904	-0.360002	0.342234	0.137945	-0.0560925	-0.0625357	-0.0837962	0.491004	0.616592	-0.108426	0.0481901	-0.627997	0.319227	0.106496	0.394021	0.0839386	0.496443	0.0604907	-0.539641	0.675085	-0.153171	-0.193416	0.176311	0.767077	0.843814	0.522159
O14727	Apoptotic protease-activating factor 1 OS	APAF1	0.33756	0.826336	0.0261571	0.42633	-0.239743	0.435154	-0.0620365	-0.0522368	-0.0255354	0.248912	0.0937489	0.0299567	-0.478577	0.470438	-0.10362	-0.305267	-0.372543	0.187388	0.142188	0.0100912	-0.386563	-0.607086	0.040334	-0.534032	0.331434	-0.0307348	0.326481	-0.866541	-0.743524	-0.265966
O14733	Dual specificity mitogen-activated protein kinase kinase 7 OS	MAP2K7	-0.745406	-0.659908	-0.592836	-0.183292	-0.302676	-0.953752	-0.121252	-0.133379	1.37889	-0.62077	1.42116	-0.548237	0.314775	1.16584	0.906112	-0.361228	-0.844816	-0.341427	0.388377	0.55158	-0.696854	0.0408885	0.20345	-0.295914	-0.949318	-0.502174	-0.398224	0.0980451	0.154673	0.731104
O14734	Acyl-coenzyme A thioesterase 8 OS	ACOT8	-0.469577	-0.100389	-0.0848485	-0.429967	-0.290525	-0.549192	-1.23625	0.170537	1.61511	-0.497949	1.76684	0.0441793	0.183497	-0.233286	-0.204203	-0.587734	0.493416	-0.138624	-0.178126	0.0801992	0.414336	1.02048	0.0676231	0.103491	0.799921	0.115883	0.783317	-0.0701828	-0.12181	-0.324315
O14735	CDP-diacylglycerol--inositol 3-phosphatidyltransferase OS	CDIPT	-0.490305	0.38868	-0.067254	0.278538	0.538395	-0.344688	-0.940686	0.718421	0.330268	0.436493	-0.239891	-0.909194	0.799144	0.0560295	0.560634	0.447964	0.652339	0.0349637	0.2295	0.908939	0.436411	0.225683	-0.46554	-0.317819	0.651758	-0.633927	0.406357	-0.178572	-0.691382	1.04969
O14737	Programmed cell death protein 5 OS	PDCD5	-0.228159	-0.163744	-0.591446	-0.0923022	-0.448118	-0.271153	0.362519	-0.249376	-0.0553899	-0.0106471	0.40631	1.01653	0.0944873	0.578873	0.0290389	-0.634095	0.22674	-0.656151	-0.839718	1.08678	0.0975723	-0.280541	1.47471	-0.0850865	0.228811	0.0312655	1.57042	-0.267372	0.064529	-0.967821
O14744	Protein arginine N-methyltransferase 5 OS	PRMT5	-0.103848	-1.09529	-0.474033	-0.141455	0.502389	-0.593583	0.328011	-0.839998	0.00978978	-0.389934	-0.426432	-0.428358	0.27699	0.728254	0.382663	0.394066	-0.739158	0.482047	0.413079	0.0779643	-0.461385	1.12796	0.135994	-0.295597	-0.273853	0.0164837	1.13802	-0.470252	-0.53202	-0.406936
O14745	Na(+)/H(+) exchange regulatory cofactor NHE-RF1 OS	SLC9A3R1	0.644023	-0.247427	-1.29842	1.23254	-1.22622	-0.386883	0.119761	-0.719002	-0.935446	0.295522	-0.199555	0.977957	-0.526808	-0.777267	-0.708557	-0.148613	-0.955781	-0.404899	1.82926	0.155221	0.0585231	-0.727663	1.29757	-0.179502	-1.20582	-0.364102	-0.800268	-0.0239135	0.613865	-0.330362
O14772	Fucose-1-phosphate guanylyltransferase OS	FPGT	-0.891336	-0.19081	-0.204614	0.466009	0.298968	-0.295424	0.455721	-0.0103516	0.93824	-0.109871	0.346771	-0.303689	-0.447351	1.13788	0.345785	0.682612	0.11117	0.188901	-0.333736	-0.537904	-0.55652	0.105634	-0.327776	0.0154309	0.544507	-0.27042	-0.239979	0.156443	0.20745	-0.282219
O14773	Tripeptidyl-peptidase 1 OS	TPP1	0.413189	0.848688	0.339304	-0.121026	-0.164709	0.807668	-0.273523	0.676874	-0.282417	-0.208017	0.153718	0.195442	-0.473092	0.734633	-0.0420946	-0.197321	-0.0135324	-0.209851	-0.382716	-0.126633	-0.761978	-0.769868	-0.0412529	-0.563944	-0.518718	1.23639	-0.336842	0.0839664	-0.0629952	0.049464
O14776	Transcription elongation regulator 1 OS	TCERG1	-0.31395	-0.506927	-0.315888	0.0830942	0.537888	-0.659758	-0.187405	-0.151168	0.36978	-0.377302	0.232099	-0.112995	0.278504	0.534184	0.578318	0.130508	0.501077	0.72415	-0.00174139	-0.396218	0.220512	0.163998	-0.309269	-0.472443	-0.243629	-0.76004	0.473816	-0.50351	-0.539	0.16518
O14777	Kinetochore protein NDC80 homolog OS	NDC80	-0.367889	-0.875315	0.0485651	-0.823056	1.00681	-0.562031	0.175548	-0.636961	-0.264023	-0.821975	-0.628683	-0.289659	-0.753634	1.14434	0.0795835	0.961648	-0.0628562	-0.642729	-1.05642	0.029686	0.794261	0.0761128	0.783269	-0.413432	-0.435588	-0.419392	0.89433	-0.456894	-0.147832	-0.373755
O14782	Kinesin-like protein KIF3C OS	KIF3C	-0.679509	0.235157	-1.18752	-0.572233	0.767411	-0.222351	-0.232032	-0.63275	-0.118579	-0.772793	0.25805	-0.507181	-0.332268	0.520385	0.490785	-0.728543	0.0625517	0.108958	-0.138374	0.498387	-0.355352	-0.0778795	-0.126944	1.21568	0.0530287	-0.121206	0.214079	1.06637	0.705884	0.446329
O14786	Neuropilin-1 OS	NRP1	-0.0735996	0.179596	-0.273418	0.591586	-0.152396	0.111283	0.448797	0.165595	0.119572	0.537781	0.450196	0.392092	-0.269235	-0.322955	0.0253229	-0.312651	-0.201204	0.294946	0.0780511	0.0479267	-0.638726	0.0779562	0.263727	0.420699	-0.19887	0.10744	0.0957581	0.397512	0.297767	0.733609
O14787	Transportin-2 OS	TNPO2	-0.277414	-0.630528	-0.307347	-0.159236	-0.226561	-0.572139	-0.456057	0.186015	0.511256	0.146749	0.0385503	0.232093	1.43099	0.549047	0.547256	0.235626	0.359722	-0.389289	0.446773	0.263301	0.242722	-0.249385	-0.436116	-0.362356	-0.16149	0.14216	-0.529746	-0.28445	-0.601638	0.353505
O14791	Apolipoprotein L1 OS	APOL1	0.25271	-0.596916	0.0372593	1.10084	-0.833418	-0.0240609	0.256898	-0.716728	-0.862066	1.00517	-0.879348	0.811014	-0.652838	-0.375642	-0.677579	0.268407	-0.573384	0.221859	0.143257	0.418702	-0.909771	0.583696	-0.234333	0.276773	-1.15829	1.00356	0.467655	0.689834	0.669899	0.644585
O14795	Protein unc-13 homolog B OS	UNC13B	0.00194229	0.639472	0.299494	0.484519	0.0274032	0.370812	0.55977	0.460727	0.143132	0.700702	0.0113398	0.717588	0.388206	-0.198894	0.0842151	0.0990264	0.161174	-0.0526698	0.500413	0.186489	-0.103921	0.317824	0.332946	0.416768	0.326728	0.378999	0.42827	0.0821119	-0.203971	0.395151
O14802	DNA-directed RNA polymerase III subunit RPC1 OS	POLR3A	-0.20215	-0.416499	-0.438914	-0.161982	0.453319	-0.398714	-0.550868	-0.239293	0.37814	-0.0636746	-0.596738	-0.140635	0.601237	0.726503	0.725007	-0.146156	0.632008	0.085589	-0.0199056	-0.0191177	0.0862863	0.766822	-0.0390133	-0.391324	-0.067172	-0.189437	0.839413	-0.222741	-0.131179	0.266183
O14807	Ras-related protein M-Ras OS	MRAS	0.079495	0.343831	0.287318	0.503449	-0.0564786	0.436221	0.55271	0.743668	-0.0724409	0.267654	0.1918	0.645258	-0.0622144	-0.141176	-0.389047	-0.242883	-0.0712717	0.20354	0.103126	0.310297	-0.258942	-0.0217703	0.240554	0.284018	-0.172921	0.0766521	-0.0569503	0.361181	0.406665	0.201258
O14818	Proteasome subunit alpha type-7 OS	PSMA7	-0.224034	-0.493702	-0.405639	0.509232	0.708681	-0.576041	0.411463	-0.529961	0.324006	-0.609243	0.557227	0.490271	-0.0852144	0.476847	0.0987348	0.158427	-0.210543	-0.106919	-0.194907	-0.318083	0.524151	-0.355017	0.132313	-0.263718	-0.011229	-0.654144	0.265974	-0.302155	-0.146017	-0.197413
O14827	Ras-specific guanine nucleotide-releasing factor 2 OS	RASGRF2	-0.77073	0.148096	-0.588926	0.184673	-0.618794	0.0989848	-0.194488	1.28291	0.3138	-0.217766	0.609534	0.119964	-0.412623	-0.799114	0.00899351	-1.33949	-1.07191	-2.2674	0.430043	0.290782	0.109485	-1.17635	-0.454106	2.08646	-0.511808	-0.0273171	-1.75647	0.5812	1.62576	-0.0502885
O14828	Secretory carrier-associated membrane protein 3 OS	SCAMP3	-0.116147	0.273471	-0.0484047	-0.194686	-0.0670754	-0.22554	-0.478606	-0.155554	0.329603	-0.269294	-0.0575847	-0.200793	-0.121806	0.473662	0.359123	-0.0612436	0.238872	0.20041	-0.552859	0.0911406	0.417445	0.117304	-0.244924	0.314868	-0.270859	-0.0461072	-0.32927	0.211597	0.318893	0.3265
O14832	Phytanoyl-CoA dioxygenase, peroxisomal OS	PHYH	-0.0314044	-0.109656	-0.186878	-0.137711	-0.613759	-0.16763	0.465849	0.203975	0.151801	0.120121	-0.0106418	0.104708	0.399154	0.179817	0.417359	-1.32164	-0.116068	-0.809779	-1.13773	-0.82314	0.580238	3.379	-1.05452	0.19146	-0.652843	0.710288	0.310786	0.132279	-0.114064	-0.479085
O14841	5-oxoprolinase OS	OPLAH	-0.892742	-0.534789	-0.722892	-0.154869	1.29222	-1.11558	-0.0219351	-0.71139	0.557778	-0.329686	1.17212	-0.682512	0.401677	-0.913256	-0.283012	-0.551271	0.176303	1.0526	-0.627524	-0.243333	-0.587348	-0.90831	0.341475	-0.0453877	1.12949	-0.143682	-0.27257	-0.181952	0.175522	0.318422
O14874	[3-methyl-2-oxobutanoate dehydrogenase [lipoamide]] kinase, mitochondrial OS	BCKDK	-0.114597	0.250765	-0.268005	-0.603489	0.0347298	-0.299255	-0.172429	0.190441	-0.284567	-0.138686	-0.311317	-0.357738	-0.38256	0.415866	0.348548	1.05389	0.473376	-0.070343	0.0763305	-0.244798	0.216418	-0.299156	0.00965689	-0.059226	0.616414	-0.0643603	0.48754	-0.0590947	-0.171701	0.319716
O14879	Interferon-induced protein with tetratricopeptide repeats 3 OS	IFIT3	0.831961	-0.560528	-1.07906	-0.903081	1.33847	-0.265493	0.326962	-1.07253	-0.378151	-0.479768	0.390512	-0.0410113	-0.464317	-0.541612	0.298732	0.454273	-0.187025	-1.31572	-1.29723	0.0399188	-0.666452	0.196992	0.0283284	-0.344943	0.882302	0.605749	-1.20655	-0.1929	0.52102	0.0991426
O14880	Microsomal glutathione S-transferase 3 OS	MGST3	-0.538584	0.400278	-1.09699	-0.0474874	0.259914	-0.285712	-0.632767	0.991097	0.900947	-0.450891	-0.0813027	-0.353836	-0.789899	-0.999809	0.75172	-0.46513	0.184003	0.00466706	-0.493133	-1.09082	-0.937576	0.572671	-0.121714	-0.759135	0.802812	-0.342158	-0.443102	-0.641645	-0.584732	-0.297096
O14893	Gem-associated protein 2 OS	GEMIN2	-0.23438	-0.458176	-0.0493477	1.6233	-0.199713	-0.223542	-0.197952	0.409249	-0.921194	-0.391759	-0.799473	-0.725991	-0.698657	0.992426	0.342475	-0.227485	0.0990221	0.0585013	-0.133403	0.206854	-0.0512079	-0.273307	0.00373799	0.221415	-0.106935	-0.162011	0.242273	0.285309	0.348165	0.147962
O14896	Interferon regulatory factor 6 OS	IRF6	-0.176555	-0.126406	-0.164864	0.0270094	0.165616	-0.193869	0.163437	-0.0390805	0.136636	0.0463011	-0.200431	0.44227	0.0782557	-0.0316309	0.251287	-0.961324	0.662539	1.26621	-0.223901	-0.755984	-0.108766	1.71738	-0.550189	0.0513233	-1.05498	-0.524824	-0.273394	-0.511536	0.143302	0.480438
O14907	Tax1-binding protein 3 OS	TAX1BP3	0.101426	0.515003	-0.214994	0.137115	0.21166	0.13101	-0.0910177	0.253985	0.147109	-0.18946	0.29688	0.271809	-0.314531	-0.0568238	-0.101649	-0.424526	-0.511762	-0.482249	-0.38562	-0.22368	0.0266177	0.229127	0.284333	0.183367	-0.645824	-0.412109	-0.639172	-0.0706115	0.326349	-0.21917
O14908	PDZ domain-containing protein GIPC1 OS	GIPC1	-0.18935	-0.614817	-0.716565	-0.754945	-0.146348	-0.766434	-0.224381	-0.109155	0.550847	-0.266149	-0.109274	-0.0844851	-0.384526	-0.761008	0.505683	2.13396	-0.0699541	-0.522615	-0.476622	-0.48581	-0.126088	0.0677774	0.223048	-0.0448103	-0.708265	-0.289216	-0.544182	-0.360439	-0.101389	-0.3739
O14920	Inhibitor of nuclear factor kappa-B kinase subunit beta OS	IKBKB	0.0435889	0.522495	-0.0232779	0.71279	0.498051	-0.0543803	-0.323679	-0.00709752	0.147024	0.111736	-0.173769	0.0729409	0.23158	-0.162014	-0.626483	0.0401824	-0.444103	0.448436	-0.756289	-0.142708	-0.237898	-0.183421	-0.390785	-0.736147	0.381495	-0.0884456	0.00338325	0.141407	-0.0759788	0.0564414
O14929	Histone acetyltransferase type B catalytic subunit OS	HAT1	-0.241572	-0.538203	-0.354603	-0.473778	1.06011	-0.427141	-0.245667	-0.673233	0.0523161	-0.467272	-0.222413	-0.476288	-0.237428	0.612821	-0.0796214	1.11403	0.684267	-0.60955	-0.71108	-0.0738667	-0.0573498	0.232629	0.398663	-0.528686	0.239899	0.263425	1.06745	-0.147998	-0.204009	-0.206299
O14933	Ubiquitin/ISG15-conjugating enzyme E2 L6 OS	UBE2L6	0.073539	-0.109204	-0.0719289	0.259095	0.996227	-0.0609396	0.67661	-0.131954	0.299351	0.089911	0.850527	0.224654	-0.032662	-0.353267	0.047089	0.27883	-0.128746	-1.80759	-1.20448	-0.382092	0.18728	0.221209	0.00675141	-0.820376	0.0032305	0.2258	-0.359002	-0.269685	0.404136	-0.0924232
O14936	Peripheral plasma membrane protein CASK OS	CASK	-0.138664	-0.370049	-0.394177	-0.258822	-0.170182	-0.247696	0.179269	0.804973	0.0583393	-0.166962	-0.39459	0.0192211	0.0153653	0.453983	0.306392	0.517495	-0.596736	-0.481832	1.05043	0.035142	-0.136616	-0.798304	0.0544691	0.00494009	0.00259502	-0.190177	-0.493609	-0.26881	-0.149835	0.156609
O14939	Phospholipase D2 OS	PLD2	0.26121	0.282789	-0.288783	0.855072	0.218439	0.0348035	0.433563	0.266169	0.223657	0.643457	0.115405	0.0708294	0.0882474	-0.543453	-0.15561	-0.361738	0.264902	-0.192031	0.972365	0.0521715	-0.176632	-0.608829	-0.462845	-0.187683	-0.148687	-0.158518	0.189009	0.207042	0.316838	0.955169
O14949	Cytochrome b-c1 complex subunit 8 OS	UQCRQ	-0.743538	-0.0876429	-1.57519	0.355946	1.84309	-0.700855	-0.729875	-0.608554	0.216982	-0.0334685	0.322532	-0.749225	-0.213854	0.335232	-0.961084	0.0293394	1.79435	-0.0038854	0.593598	0.276226	0.728439	-1.29179	-0.811603	-0.405919	1.56387	-1.14811	-0.463373	-0.41104	-0.615435	0.96097
O14950	Myosin regulatory light chain 12B OS	MYL12B	-0.0776368	-0.134915	-0.0996619	0.0549275	0.153648	-0.101887	0.0274976	0.0116692	0.0691155	-0.00161835	0.0165239	-0.090996	0.185571	0.4338	0.235001	0.378469	-0.365794	-0.544298	-0.183594	0.587427	-0.691367	-0.277948	0.321723	0.909449	-0.331718	0.274882	-0.517559	-0.0855077	0.595367	0.199372
O14964	Hepatocyte growth factor-regulated tyrosine kinase substrate OS	HGS	-0.163165	-0.195053	-0.176771	-0.0112037	0.00902824	-0.228322	-0.412342	0.119082	0.279986	-0.0898581	0.014774	-0.461106	-0.0840885	0.537416	0.783065	0.15148	-0.184877	-0.201762	-0.268591	0.0221529	0.0589235	-0.580849	-0.145597	0.224853	-0.337546	-0.510336	-0.438036	0.0526645	-0.0227499	0.0219085
O14965	Aurora kinase A OS	AURKA	0.198457	-0.253107	-0.0112065	-1.01721	1.26755	-0.884783	0.266495	-0.750314	0.40897	-0.365386	0.203674	-0.578331	-0.41876	1.57583	-0.300677	-0.67616	0.0215275	-1.01382	-1.42555	-0.775099	0.39861	0.640871	0.138957	-0.164626	0.286797	-0.210318	1.17863	-0.236355	-0.106516	-1.19488
O14966	Ras-related protein Rab-7L1 OS	RAB29	-0.314813	0.850795	-0.383793	-0.0516305	0.0817796	-0.652486	-0.132457	0.928948	0.452439	-0.160136	0.00887918	-0.127451	-0.86144	-0.495353	0.480505	-0.953999	-0.944323	-0.621209	-0.689168	-0.0893567	-0.335312	0.955228	-0.591093	0.64927	-0.908602	-0.0173022	-0.578323	0.0155367	0.151363	-0.121705
O14967	Calmegin OS	CLGN	-1.16337	-1.92782	-1.46789	-1.87692	-1.16188	-2.48847	-1.92343	-2.06985	-0.200025	-0.833668	-2.06467	-0.919113	-0.971674	1.29117	0.862809	3.0115	1.96657	-1.23635	0.0947831	0.150423	0.960442	-1.17523	-0.29837	-0.808491	0.863802	0.978598	-0.877547	-0.806385	-0.818081	-1.33933
O14972	Down syndrome critical region protein 3 OS	DSCR3	-0.0218235	0.973457	-0.321291	0.201628	0.398951	-0.271772	0.065913	0.23915	0.19101	-0.293957	0.317159	-0.381238	-0.636161	0.239261	0.116566	0.451526	0.694787	-0.685296	-0.241953	-0.0114154	0.587609	-0.90891	-0.961529	-0.552248	-0.441026	0.214888	0.0723374	-0.214754	-0.17257	1.21998
O14974	Protein phosphatase 1 regulatory subunit 12A OS	PPP1R12A	-0.367062	-0.549315	-0.328981	0.140536	-0.500277	-0.17637	-0.363553	0.257945	0.0117429	0.729479	0.304426	-0.10118	-0.934614	0.590716	0.0266085	-0.595052	-0.827526	-0.212857	-0.133022	0.02435	1.24476	-1.03945	-0.247034	0.361227	-0.165999	-0.982394	-0.404242	0.416868	0.0407752	-0.150923
O14975	Very long-chain acyl-CoA synthetase OS	SLC27A2	-0.46831	-0.984744	-1.64779	-0.4914	0.260198	-0.735172	-0.809348	-0.747999	0.613621	0.414215	1.59564	0.00254703	1.14154	0.619856	-1.03458	0.0223777	-0.0672437	-0.453057	1.46068	-0.0781209	1.24749	0.010592	-0.687405	0.0864646	-0.825055	-0.0982874	0.0839296	-0.421751	-0.478506	0.610785
O14976	Cyclin-G-associated kinase OS	GAK	-0.025431	0.241384	-0.340609	0.0297996	-0.00854995	-0.119091	0.139627	-0.205692	0.486764	-0.124854	0.368584	-0.02837	-0.484612	0.395458	-0.456321	-0.101335	0.0711795	0.202348	-0.394538	-0.082114	0.688098	-0.042309	-0.40539	0.103841	-0.420933	0.113273	-0.387675	0.125566	0.24571	0.106034
O14979	Heterogeneous nuclear ribonucleoprotein D-like OS	HNRNPDL	-0.625342	-0.523091	-0.659798	-0.419542	0.749178	-0.641771	-0.310442	0.249032	0.649573	-0.313389	-0.313576	-0.421928	-0.47311	0.6189	0.823686	0.333337	0.153073	0.342063	0.394537	-0.246342	-0.212939	0.232627	-0.16779	-0.239697	-0.636852	-0.977846	0.428215	-0.396422	-0.65881	-0.518457
O14980	Exportin-1 OS	XPO1	-0.308701	-0.387495	0.489556	-0.193776	0.564712	-0.590501	-0.0723635	-0.163819	0.0737883	-0.227893	-0.23944	-0.412267	0.365222	0.438126	0.649674	0.336507	0.0900566	-0.141358	-0.232571	-0.291238	0.399542	0.441093	-0.330414	-0.252065	0.0156669	-0.0996796	0.588375	-0.421932	-0.188606	0.210106
O14981	TATA-binding protein-associated factor 172 OS	BTAF1	0.201938	-0.343332	-0.294603	0.0982987	0.354395	-0.135625	0.460369	-0.287582	0.192463	-0.0831679	-0.0541745	0.0335395	-0.34327	0.525848	-0.0624797	-0.014522	0.711394	0.105144	-0.169565	-0.34249	0.0292212	0.367489	-0.20345	-0.186016	0.16057	-0.086576	0.452475	-0.528274	-0.119696	-0.333827
O14983	Sarcoplasmic/endoplasmic reticulum calcium ATPase 1 OS	ATP2A1	-0.00289575	0.134234	-0.100586	-0.135906	0.116655	-0.133626	0.0646848	0.0608227	0.097273	0.0395701	-0.0832295	0.126981	0.119455	-0.117055	0.0655652	-0.474466	-0.31169	0.687648	-0.110433	-0.463403	-0.250849	0.180332	-0.183934	-0.136726	0.0784174	-0.0444526	-0.0422903	0.145898	0.00909048	-0.38122
O15013	Rho guanine nucleotide exchange factor 10 OS	ARHGEF10	0.579632	-0.0220484	-0.0366387	0.267194	-0.0131544	0.782439	0.662823	0.76498	-0.274663	0.516243	-0.766513	-0.192111	-0.600671	-0.0880736	0.302905	-0.245605	-0.307582	0.0454349	0.313497	0.144154	-1.04776	-0.0232774	0.951664	0.0805601	-0.00298977	0.232472	-0.665545	0.535319	0.58208	0.0132066
O15014	Zinc finger protein 609 OS	ZNF609	-0.108452	-0.550259	0.557876	0.292424	0.680068	-0.330659	-0.247058	0.00572335	0.44269	0.170186	-0.0788832	-0.522153	-0.126373	1.63177	0.317834	0.0340545	0.2343	-0.0252244	-0.149091	-0.201295	0.147661	0.00800991	-0.086886	-0.160819	-0.0347147	-0.288366	0.368162	-0.358901	-0.180592	0.0409889
O15020	Spectrin beta chain, non-erythrocytic 2 OS	SPTBN2	-0.850748	-0.893189	-0.719611	-0.591594	0.080213	-0.928418	0.733624	-0.405541	0.13305	-0.211636	-0.57267	-0.101935	2.37537	-0.406365	0.545825	0.0239493	0.320219	0.128486	1.43329	-0.622217	0.571227	-0.00750597	-0.744062	-0.57242	0.746246	-0.6927	-0.491423	-0.328647	-0.212071	0.6643
O15027	Protein transport protein Sec16A OS	SEC16A	0.287023	0.2163	0.0851395	-0.332319	-0.157488	-0.205533	0.0646824	0.049412	0.394216	0.0507511	0.0855439	-0.234198	0.139641	0.287009	-0.32527	0.065712	0.735204	0.327971	-0.151944	0.131906	0.147782	-0.38919	0.0296523	0.550932	-0.019333	-0.393585	-0.119586	-0.0935729	-0.0364858	0.078278
O15031	Plexin-B2 OS	PLXNB2	0.187473	0.301168	-0.270253	0.247768	0.47641	-0.447513	-0.273169	0.602837	0.29144	0.220748	0.167253	0.0351902	0.0951031	0.106014	-0.670845	0.980554	-0.01694	-0.286866	0.372469	0.223242	-0.0429261	-0.356947	-0.134341	0.0225566	0.0619435	-0.166825	-0.908501	-0.16506	0.0279071	0.298576
O15037	Protein KHNYN OS	KHNYN	-0.506687	0.199988	0.868232	0.504959	0.382061	-0.143686	-0.0450846	-0.177459	-0.05491	-0.235396	-0.0953411	-0.179854	0.681417	0.0154271	0.443153	-0.346614	-0.49135	-0.344022	0.0798884	0.014198	0.226643	0.316023	-0.272543	0.266078	-0.301076	-0.413715	1.48177	0.247257	0.201344	0.277646
O15040	Tectonin beta-propeller repeat-containing protein 2 OS	TECPR2	-0.0809133	0.0621352	-0.113724	0.296521	0.21193	-0.231505	-0.16265	-0.314	0.793586	0.267917	0.0291403	-0.0995413	0.49533	0.799728	0.139047	-0.182286	0.172284	-4.94939e-05	0.154263	0.103365	0.222809	0.179358	-0.136603	0.0916598	-0.18021	-0.178642	0.404606	-0.0354338	0.0197794	0.0510642
O15042	U2 snRNP-associated SURP motif-containing protein OS	U2SURP	0.0523629	-0.310337	-0.315549	-0.184956	0.185065	-0.404936	-0.104797	-0.33097	0.148262	-0.216291	-0.105117	0.257623	0.491979	1.16421	0.365438	0.291365	0.367674	0.326356	0.00767998	-0.427034	0.0460986	0.583508	-0.103909	-0.114617	-0.265773	-0.492617	0.436591	-0.325254	-0.337072	0.11896
O15047	Histone-lysine N-methyltransferase SETD1A OS	SETD1A	-0.0390834	0.272405	-0.123224	0.632009	-0.0503621	0.321027	0.272317	0.43751	0.0428991	0.274624	0.426933	0.871383	0.282669	0.317276	0.11903	0.0358027	0.282843	0.256103	0.290742	0.0656748	-0.223121	0.106161	-0.0539306	0.560235	-0.216791	0.0932609	0.672455	0.442135	0.0900996	0.496203
O15056	Synaptojanin-2 OS	SYNJ2	0.349504	-0.506905	0.435762	0.110946	0.73782	0.0694803	0.718668	1.01572	0.308292	-0.399279	-0.232403	-0.18646	-0.0355157	-0.841354	-0.200772	-0.686131	-0.548837	-0.166102	0.261198	0.175181	0.00369833	-0.548047	0.272201	0.477092	-0.531618	-0.634863	-0.16407	0.264414	0.0295806	0.0223231
O15061	Synemin OS	SYNM	-0.595963	-0.750815	-0.0817469	0.902548	-0.788367	0.324898	-0.604984	-0.169357	-0.947174	3.69225	-0.935163	-0.418546	-1.01329	-0.69476	-0.888765	-1.39481	-0.866512	-0.374088	-0.985687	0.703944	-0.835233	-0.601957	-0.350478	0.132987	-1.19151	-0.502852	-0.37759	1.63711	0.495688	0.181459
O15066	Kinesin-like protein KIF3B OS	KIF3B	-0.18132	-0.607426	-0.126607	-0.119157	-0.703302	-0.482294	-0.196518	-0.137293	-0.0325965	-0.232317	-0.147286	-0.0153302	0.107464	0.0464898	0.95359	-0.129208	0.433532	-0.203498	-0.219071	0.207962	0.133865	0.417771	0.0167185	-0.264604	0.415798	-0.489637	0.78548	-0.0169122	0.189764	-0.00858377
O15067	Phosphoribosylformylglycinamidine synthase OS	PFAS	0.332131	-0.0598181	-0.240981	0.368873	-0.528009	0.630709	0.868609	-0.0523631	-0.186512	0.0907306	-0.0520852	0.217676	0.263289	0.000693259	-0.019338	0.796909	-0.288316	0.130664	0.74031	0.249607	-0.629333	-0.28942	0.232842	-0.0500422	-0.234143	0.229334	2.27026	0.262414	0.432092	-0.156928
O15075	Serine/threonine-protein kinase DCLK1 OS	DCLK1	0.478581	1.12027	0.0338296	2.04897	0.201648	1.58175	1.34895	0.97225	-0.601633	-0.0544066	0.164484	-0.0962105	1.37897	0.221055	-0.801023	-0.73546	-1.11172	-1.43396	-0.484187	2.44162	-1.27223	-1.35032	0.906413	0.0444736	-0.983069	0.710866	1.1516	0.540204	-0.16497	1.69236
O15078	Centrosomal protein of 290 kDa OS	CEP290	-0.439406	-0.161434	-0.501392	-0.661768	0.650935	-0.977435	-0.340608	-0.481881	0.292244	-0.875483	-0.545684	-0.377146	-0.14491	-0.113496	0.121746	-0.164853	0.302613	-0.205348	-0.624408	-0.359352	-0.105609	0.460576	-0.323309	-0.35456	-0.370839	-0.325642	0.0964909	-0.674809	-0.39837	-0.266712
O15084	Serine/threonine-protein phosphatase 6 regulatory ankyrin repeat subunit A OS	ANKRD28	-0.622714	-0.254273	-0.273491	0.157566	0.507682	-0.740383	-0.503439	-0.453025	0.182769	-0.0583603	-0.228407	0.0231814	0.187566	0.153932	-0.350316	0.0981408	-0.0377879	-0.350148	0.0241342	-0.268941	0.270993	-0.342428	-0.0406485	-0.183814	0.04973	-0.0292869	-0.124824	0.126942	-0.254947	-0.188513
O15085	Rho guanine nucleotide exchange factor 11 OS	ARHGEF11	-0.24957	0.42208	-0.326345	-0.338228	0.337515	-0.142937	-0.618683	-0.174898	0.891146	0.00250206	-0.275018	-0.0640554	0.0192602	-0.137102	0.601039	-0.480617	0.421681	-0.170767	-0.331223	0.267696	0.0150409	0.123632	-0.217538	0.427034	-0.177471	0.142864	-0.0889941	0.321219	0.552186	0.0021362
O15091	Mitochondrial ribonuclease P catalytic subunit OS	KIAA0391	-0.498205	-0.558773	-0.560929	-0.316393	0.24364	-0.101149	-0.0856338	-1.02376	-0.0533693	-0.300257	-0.538678	-0.736889	1.02624	-0.23123	1.10845	0.0670843	-0.0914055	-0.864396	0.215453	-0.457586	0.313698	-0.0294745	-0.419354	0.136581	1.43776	-0.344159	0.663989	-0.135512	-0.761242	-0.327917
O15111	Inhibitor of nuclear factor kappa-B kinase subunit alpha OS	CHUK	0.243643	0.61128	-0.244924	-0.115347	0.22065	-0.0680817	0.00136518	-0.020269	0.00143849	0.128212	-0.0650589	0.185538	-0.47916	0.0722945	0.0378885	-0.164397	0.231166	0.0504341	-0.503665	0.0072754	-0.0382586	0.679873	-0.449785	-0.175101	-0.0594445	-0.128378	0.0921917	-0.1262	0.129482	0.226377
O15116	U6 snRNA-associated Sm-like protein LSm1 OS	LSM1	0.500644	0.224443	0.767731	-0.157105	0.228954	0.362773	0.511088	0.43236	-0.0566525	0.113907	0.107798	0.906817	0.29118	0.176134	-0.0668415	-0.417653	-0.0103175	0.317456	0.152741	0.210024	-0.111977	0.550033	0.421551	0.031918	-0.435001	0.329293	0.486167	-0.154595	-0.391592	-0.205848
O15117	FYN-binding protein 1 OS	FYB1	0.497151	1.25581	-1.10133	2.04025	0.11371	0.44961	-0.425269	-0.0116059	-0.261879	-0.00903444	1.5664	1.25894	-0.548192	-0.638513	-2.07574	-0.527347	-0.537684	-0.867468	-1.14411	0.436071	0.455323	-0.887536	-0.529692	-0.314456	-0.590521	0.135634	-0.706689	0.240619	-0.0057764	0.333576
O15118	Niemann-Pick C1 protein OS	NPC1	-0.119501	0.967368	0.384962	-0.409857	0.16154	-0.470634	0.00371824	0.341297	-0.114721	0.0902	-0.585429	0.123778	-0.256613	-0.0377322	-0.818607	0.432409	0.309385	1.43095	-0.747665	-0.574802	0.263642	0.111731	-0.263449	0.400189	-0.697649	0.285463	0.22145	0.0513427	-0.249082	0.00393556
O15120	1-acyl-sn-glycerol-3-phosphate acyltransferase beta OS	AGPAT2	0.133879	0.161196	0.0991845	0.331258	-0.156157	0.254978	0.168917	0.433699	-0.163424	0.465678	-0.0919043	0.267217	-0.263579	-0.019449	-0.0333018	0.00307809	-0.134611	0.0800353	0.119955	0.733892	-0.33096	-0.545256	0.116276	1.14034	-0.154377	0.208192	-0.344015	0.797782	0.730582	0.79896
O15121	Sphingolipid delta(4)-desaturase DES1 OS	DEGS1	0.305991	0.0631014	0.378591	0.0538928	0.401197	0.398061	0.606234	0.382549	0.275214	-0.00996552	0.0429683	0.617713	-0.194473	0.504183	-0.583432	-0.294982	0.237472	-0.21885	-0.24089	-0.0657221	-0.0933819	0.0338225	0.140117	0.0858214	0.234053	0.204978	-0.165489	0.120578	0.351452	0.149562
O15126	Secretory carrier-associated membrane protein 1 OS	SCAMP1	0.180162	0.626761	-0.0907592	0.227857	-0.0799323	-0.158677	-0.46365	0.0755257	-0.262876	0.174764	-0.168513	-0.374421	-0.470694	-0.0441905	0.0378226	-0.307316	-0.0503782	0.236781	0.52167	0.686516	0.0342123	-0.35091	-0.202573	0.329441	-0.138458	0.205603	-0.141444	0.462585	0.263356	0.407796
O15127	Secretory carrier-associated membrane protein 2 OS	SCAMP2	0.29513	0.549568	0.856921	0.312155	0.584898	-0.199467	-0.491801	-0.000341278	-0.0489926	-0.33457	0.392045	-0.216062	0.0011767	0.00569086	-0.0675581	-0.0688573	0.184871	0.110852	-0.0202689	0.0578175	0.331351	0.0252332	-0.0743567	0.272484	-0.307633	0.153346	-0.0314561	0.16061	0.344165	0.786068
O15143	Actin-related protein 2/3 complex subunit 1B OS	ARPC1B	-0.0475458	0.939601	-0.0877898	0.834616	0.258317	0.494873	-0.103425	0.480691	0.271435	-0.991181	1.06789	0.111401	-1.15615	0.0315796	-0.30776	0.251928	-0.676536	-0.91972	-0.367871	0.0509897	-0.0514093	-0.900806	0.0272349	-0.253122	0.314589	-0.233167	-0.565063	-0.0118705	0.298626	0.0916521
O15144	Actin-related protein 2/3 complex subunit 2 OS	ARPC2	-0.0515369	0.775939	0.0541461	0.582625	0.110135	0.426801	-0.17035	0.378532	0.0841607	-0.295761	0.776194	0.0273309	-0.158335	-0.0193004	-0.00394297	0.44624	-0.198349	-0.698661	-0.0446474	-0.0937655	0.0452138	-0.556723	0.0908043	-0.29009	0.438295	-0.0162909	-0.202501	-0.106601	0.0497302	0.120089
O15145	Actin-related protein 2/3 complex subunit 3 OS	ARPC3	-0.0998541	0.925408	0.0968771	0.223928	0.482617	0.173427	-0.321982	0.493375	0.281915	-0.343136	0.902551	-0.0867804	-0.35225	0.0825823	0.0260452	0.500496	-0.40346	-1.02479	-0.174899	0.0344456	0.22776	-0.967205	-0.168591	-0.174361	0.50389	0.00593865	-0.376482	-0.208025	0.0576361	0.0269486
O15155	BET1 homolog OS	BET1	0.293057	-0.0414756	0.101964	-0.109491	0.332536	-0.194714	0.318871	-0.243761	0.0695827	-0.132942	-0.188566	0.38439	-0.250365	0.219154	-0.132475	-0.00248147	0.0745881	-0.042469	-0.221783	-0.0578654	0.101144	0.213412	0.145448	0.0746304	-0.203783	-0.0666737	0.281634	-0.125875	0.0752582	-0.0230133
O15160	DNA-directed RNA polymerases I and III subunit RPAC1 OS	POLR1C	0.161273	-0.190031	-0.0814903	0.185508	0.417953	0.0582399	0.15346	0.014883	-0.0115627	0.224638	-0.201126	0.0409444	0.637224	0.198301	0.407637	0.347856	0.536464	0.0953925	0.406527	0.26259	-0.0784969	0.754677	-0.259572	0.199068	-0.403135	0.0452839	0.914731	0.113986	-0.0692835	0.244339
O15162	Phospholipid scramblase 1 OS	PLSCR1	-0.0430228	-0.0850433	-0.150314	-0.467553	0.548643	0.072883	-0.121228	-0.174042	-0.166034	-0.0810645	0.124798	1.07997	-0.0114227	-0.168722	-0.683334	-0.0683299	-0.376861	-0.829852	-0.910965	0.0752304	0.283929	0.154105	0.741315	-0.592324	-0.122993	1.7544	-0.786452	-0.208981	0.409087	0.120368
O15164	Transcription intermediary factor 1-alpha OS	TRIM24	-0.254909	-0.403348	-0.107048	-0.337234	0.0960849	-0.616597	0.721876	-0.371207	1.10066	-0.142845	0.626858	-0.0430963	0.792657	0.770671	0.0183376	-0.386811	0.360963	0.170345	-0.397488	-0.510414	0.0749423	-0.177038	-0.352687	-0.520546	0.056361	-0.436575	0.417921	-0.559205	-0.320951	-0.183965
O15173	Membrane-associated progesterone receptor component 2 OS	PGRMC2	0.36758	0.110862	0.234998	0.1464	0.511077	0.0855803	-0.320336	0.447322	-0.0854875	0.203501	-0.125174	-0.128554	-0.159089	0.0998101	0.00298652	0.290406	0.215343	0.152789	0.140369	0.816729	0.444708	-0.447235	-0.227063	-0.205399	-0.280639	-0.204375	-0.779685	-0.483306	-0.333657	0.523569
O15182	Centrin-3 OS	CETN3	-0.288476	-1.29843	-0.208662	0.15394	0.159503	-1.05937	0.654769	0.0281012	-0.64107	0.334877	-1.0789	0.266899	-0.109431	0.098039	0.0362511	0.317074	-0.464111	-0.426634	0.997461	1.13605	1.37695	-0.33028	-0.70964	1.54215	-1.25847	0.558307	0.899024	2.07429	1.13164	0.658803
O15195	Villin-like protein OS	VILL	-0.481588	-0.295906	-0.276835	-0.0065581	0.363531	-0.58493	-0.359652	-0.341342	0.0179445	-0.15834	-0.252205	-0.413295	0.424048	0.333376	0.706176	1.63378	0.331662	-2.41547	1.56523	-1.98334	-0.465547	0.912483	-2.29095	-1.72385	0.104622	-1.27106	-0.451163	-0.336587	-0.14817	0.495792
O15211	Ral guanine nucleotide dissociation stimulator-like 2 OS	RGL2	-0.0224201	-0.0186742	-0.515602	0.421055	-0.373852	-0.0520208	0.124117	0.301632	-0.309522	0.104156	-0.430089	0.264294	-0.0686984	-0.181734	-0.169784	0.19906	0.0517247	-0.205469	-0.360027	0.350123	-0.773777	1.12546	0.349859	0.186221	-0.837389	0.189551	0.227447	0.256876	0.157563	0.546847
O15212	Prefoldin subunit 6 OS	PFDN6	-0.408206	-0.633327	-0.609443	-0.13817	-0.300906	-0.645561	0.369653	-0.431201	0.387121	-0.112225	0.0929044	0.460061	-0.0935288	0.242569	0.369702	-0.0430009	-0.253684	0.185496	-0.594869	0.496619	0.410275	0.741998	0.965949	-0.443495	-0.385574	-0.521338	1.04874	-0.499287	-0.111687	-0.486687
O15213	WD repeat-containing protein 46 OS	WDR46	-0.353954	-0.40941	-0.269893	0.0362043	0.870975	-0.186307	-0.367651	-0.383769	0.114402	-0.185871	-0.106255	-0.797473	0.309563	0.406691	0.319989	0.383033	0.44483	0.248786	0.210502	0.0795528	0.30603	-0.0379133	0.298812	0.319161	0.208394	0.0663839	0.611455	0.184578	0.320681	0.288299
O15226	NF-kappa-B-repressing factor OS	NKRF	-1.06233	-0.704531	-0.613711	-0.815753	0.710893	-0.851702	-0.757383	-0.928027	0.381366	-0.833971	-0.119472	-0.354508	-0.745837	0.52282	0.146916	1.97005	0.0726804	0.493919	-0.580968	-0.337444	0.272388	0.118666	-0.973101	0.0165976	-0.500652	-0.632974	0.380032	-0.0528997	-0.00836408	0.20822
O15228	Dihydroxyacetone phosphate acyltransferase OS	GNPAT	0.11965	0.539605	-0.376777	-0.0757134	0.504014	0.107653	-0.114554	0.450941	0.276551	0.192995	-0.129658	0.180985	0.647183	-0.0460975	0.311086	0.0599143	0.266145	0.281441	-0.50628	-0.0699104	-0.067155	0.669776	-0.118899	-0.541619	-0.0887803	-0.220096	0.191951	0.0832821	0.135775	-0.0768042
O15229	Kynurenine 3-monooxygenase OS	KMO	-0.138496	1.87568	-0.0825735	0.438569	-0.123265	0.075103	0.32301	0.0896896	0.0396245	-0.0315254	0.184118	-0.108934	0.173863	0.22322	-0.129347	-0.108774	0.0257771	-0.0878841	-0.0791078	0.0489838	0.133419	-0.30183	-0.248617	0.0219829	-0.0283903	0.29987	0.00635916	0.0344672	0.0667981	0.327886
O15230	Laminin subunit alpha-5 OS	LAMA5	-0.378479	-0.488701	-0.460662	1.65133	-0.745892	0.0825299	-0.446818	-0.212871	1.09407	1.52536	0.129259	-0.137599	0.270226	-0.557442	-0.822436	-0.934359	0.0786584	0.103676	0.0945645	0.24924	-0.374687	0.209433	-0.065989	1.12843	0.486494	-0.343962	-0.530218	1.08778	0.0305954	1.07761
O15231	Zinc finger protein 185 OS	ZNF185	-1.37405	-1.37725	-0.62325	-1.41033	-1.09856	-1.54395	-1.16154	-0.386409	-0.899916	0.0569292	-0.815281	-0.445335	0.844774	-1.77643	0.189638	2.14732	-0.780076	0.373178	2.64145	-0.353991	-0.0512373	-0.326014	-0.671212	0.391926	-1.14363	-0.814065	-0.186804	0.041599	0.0787186	0.467452
O15234	Protein CASC3 OS	CASC3	-0.611168	-0.616977	0.105005	0.168742	-0.0402096	-0.35451	-0.732068	0.0540525	0.348969	-0.295038	-0.125454	0.0488964	0.424294	0.637875	0.217451	0.0131964	0.205355	0.298414	0.295569	-0.4245	0.340159	0.159291	-0.116793	-0.191917	-0.0449726	-0.475608	0.336475	-0.53597	-0.37302	0.0675586
O15247	Chloride intracellular channel protein 2 OS	CLIC2	-0.201894	0.701959	-0.212392	1.55372	-0.138962	0.0332886	0.919779	-0.0837222	-0.22127	0.916589	0.680903	0.0832037	-0.574916	-0.118813	-0.655125	-0.692436	-0.126722	-0.593175	-0.588944	0.550547	0.179803	-0.397656	-0.75318	-0.0735934	-0.534949	0.325318	-0.471902	0.707169	-0.260043	0.866779
O15254	Peroxisomal acyl-coenzyme A oxidase 3 OS	ACOX3	0.126839	1.3452	-0.476066	0.257065	0.453592	0.351814	0.235443	0.298834	0.114976	0.281565	0.0751118	0.226001	0.00530413	-0.498245	-0.774662	-0.689774	-0.460213	0.384425	0.0713065	-0.131504	0.0429965	1.36891	-0.279639	0.187361	-0.669563	0.0722886	-0.480323	-0.322971	0.181178	0.167139
O15258	Protein RER1 OS	RER1	0.521872	0.22806	-0.127219	-0.772497	1.13966	-0.637511	-0.633346	-0.619549	0.256017	-0.836954	0.241718	-1.19944	-0.272798	1.06979	0.168763	0.0128534	0.509292	-0.206716	-0.540665	0.365333	0.522482	-0.192002	-0.417215	-0.25059	0.861702	-0.531131	-0.453158	-1.38179	-1.05046	-0.499794
O15260	Surfeit locus protein 4 OS	SURF4	0.467138	0.206501	0.558395	-0.0191328	-0.0742534	0.290848	-0.00304976	0.489874	0.375911	-0.123716	0.185041	-0.156356	-0.207998	0.155778	-0.196957	0.319599	0.095919	0.0414067	-0.326223	0.301998	0.222704	0.0293857	0.411492	-0.0916492	-0.129073	-0.26906	-0.250338	-0.365764	-0.0847775	-0.0514903
O15264	Mitogen-activated protein kinase 13 OS	MAPK13	-0.530672	-0.0159078	-0.191801	0.360879	0.977846	0.0661549	0.772678	-0.131865	-0.00867763	-0.295776	-0.112043	0.176589	0.152936	-0.518562	0.304045	-0.396022	0.0417263	-0.300917	0.0297482	-0.351369	-0.516511	0.192967	-0.272098	0.03052	0.00518032	-0.154427	-0.527552	-0.287704	-0.0678404	0.172404
O15269	Serine palmitoyltransferase 1 OS	SPTLC1	0.0651357	0.071779	0.196181	-0.294548	0.727398	-0.240594	-0.255593	0.0336577	0.348946	-0.0323457	-0.261832	0.0196812	0.531994	-0.0222462	0.165308	-0.245487	1.08073	0.16599	-0.0717609	-0.177069	0.169169	0.138774	-0.0105377	-0.36825	0.658842	-0.0703049	-0.276037	-0.294145	-0.36684	-0.153175
O15270	Serine palmitoyltransferase 2 OS	SPTLC2	0.20036	-0.230875	0.255267	-0.418805	0.532914	-0.294583	-0.280114	-0.537753	0.865008	-0.1279	0.137633	-0.312679	0.645797	0.202712	0.00967677	-0.0862029	0.242838	-0.124652	0.155105	-0.0675668	0.420634	0.0812154	0.690097	-0.219584	0.227715	-0.434639	-0.0575531	-0.06834	-0.222964	0.0601054
O15294	UDP-N-acetylglucosamine--peptide N-acetylglucosaminyltransferase 110 kDa subunit OS	OGT	-0.511923	-0.324673	-0.308691	-0.113582	0.400182	-0.574258	-0.556254	-0.367785	0.135459	-0.508663	-0.172726	-0.574908	-0.320931	1.12824	0.660588	0.705222	0.0277304	-0.00746062	-0.0450223	-0.368621	0.105427	0.193507	-0.446476	-0.377154	0.0935126	-0.443394	0.061161	-0.326009	-0.275296	-0.0178478
O15296	Arachidonate 15-lipoxygenase B OS	ALOX15B	-0.940201	2.22923	-0.122287	0.106035	-0.751409	-0.132346	-0.196961	-0.2927	-0.187061	-0.273751	0.4618	0.00374824	-0.416344	-0.658519	-0.520839	-0.500918	-0.085043	-0.395577	-0.561117	-0.0577195	-0.1415	-0.571719	-0.226453	-0.432495	-1.16599	1.58408	-0.194326	0.969139	-0.206341	-0.403266
O15305	Phosphomannomutase 2 OS	PMM2	0.298656	-0.505734	-0.629653	-0.758297	-0.0302757	-0.0955919	0.452561	-0.32276	-0.437693	-1.34474	-0.33475	-0.513987	-0.564043	-0.523079	-0.821286	1.12361	-0.59262	-0.374426	-0.464085	-0.268653	0.623465	0.975629	0.960458	-0.627905	-0.434435	0.269114	0.378453	-0.756305	-0.0976315	-0.414234
O15321	Transmembrane 9 superfamily member 1 OS	TM9SF1	0.214609	-0.179929	0.109585	-0.553029	0.311113	-0.362569	-0.5848	-0.515413	0.464777	-0.538661	-0.177223	-0.280056	0.262521	0.508959	0.600923	0.499113	-0.625616	0.27736	-0.183356	-0.416082	0.692985	-0.00356033	0.160257	0.0409211	0.233831	-0.590675	-0.31273	-0.716014	-0.368169	-0.273217
O15327	Type II inositol 3,4-bisphosphate 4-phosphatase OS	INPP4B	-0.5281	-0.513942	-0.700892	0.113775	0.606976	-0.403986	-0.112543	0.158254	0.674103	1.25766	-0.0205635	0.699077	-0.168786	-0.45042	-0.655494	0.0407918	-0.273999	0.018561	0.609806	0.0540354	-0.203781	-0.0742813	-0.163605	0.208937	-0.155058	-0.0700417	-0.33611	0.10788	0.201791	0.271819
O15344	E3 ubiquitin-protein ligase Midline-1 OS	MID1	-0.593785	-0.581763	-0.713357	0.186495	-1.0204	0.144478	-0.894293	0.402706	-0.0653223	0.497025	-0.49612	-0.204468	0.60954	-1.22364	1.25977	-0.670392	-0.0150013	-0.309113	-0.0242804	0.891656	-0.0549063	-0.0406926	-0.189626	0.644118	1.05299	0.0294114	-0.39279	0.585847	0.810424	1.08284
O15347	High mobility group protein B3 OS	HMGB3	-0.901303	-0.981689	-1.79198	-1.4498	-1.51293	-1.261	-0.388722	-0.62517	0.206008	-1.25776	-0.658236	3.00209	-0.933655	-0.292824	-1.19183	0.494893	0.374196	0.0731719	-0.550427	-0.307431	-0.412668	0.658397	0.13674	-0.140609	-0.117173	-0.224522	-0.166631	0.19174	-0.289779	-0.536385
O15355	Protein phosphatase 1G OS	PPM1G	-0.240905	-0.898198	-0.696037	-0.283483	0.407317	-0.775857	0.522163	-0.41358	0.0488527	-0.453822	-0.200643	1.58364	-0.423954	0.256579	0.02524	-0.274988	0.182171	-0.223037	-0.498351	-0.403251	0.771573	-0.0053239	0.0440303	-0.181659	0.171157	-0.729294	0.937941	-0.466906	-0.476447	-0.562456
O15357	Phosphatidylinositol 3,4,5-trisphosphate 5-phosphatase 2 OS	INPPL1	-0.269123	-0.182951	-0.277806	-0.281932	-0.365698	-0.467625	-0.195989	-0.31718	-0.8257	-0.570648	-0.854475	-0.246067	0.194643	0.799344	0.254246	0.0458925	0.240606	1.10455	-0.279993	0.0489124	0.359148	-0.545064	0.105989	-0.140552	1.54612	-0.301951	-0.0145645	-0.377516	0.146007	0.376584
O15371	Eukaryotic translation initiation factor 3 subunit D OS	EIF3D	0.159238	-0.233377	-0.0899516	-0.129763	0.257554	-0.120665	0.048109	-0.37877	-0.00275372	-0.345358	0.0802511	0.496887	0.108237	0.078176	0.0518261	0.620627	-0.0688107	-0.0159988	-0.0858025	-0.659739	0.321585	0.253689	0.139948	-0.0822505	-0.0246013	-0.605409	-0.02897	-0.525185	-0.706321	-0.149026
O15372	Eukaryotic translation initiation factor 3 subunit H OS	EIF3H	0.0431005	-0.205673	-0.382125	0.123049	0.19316	-0.10591	-0.0549986	-0.29134	0.146935	0.133796	0.118483	0.0858915	0.0767835	0.0706166	0.433546	0.164761	0.044942	-0.043302	-0.0340954	-0.127244	0.308253	0.353456	0.107069	-0.0154659	-0.0989559	-0.335244	-0.125176	-0.0660736	-0.215191	0.0650381
O15379	Histone deacetylase 3 OS	HDAC3	-0.570602	-0.368734	-0.386772	-0.266689	0.271647	-0.744196	-0.193277	-0.25284	0.15805	0.163766	0.174611	-0.729589	0.123739	0.362987	0.901168	0.170168	0.327751	-0.0505563	0.453455	-0.523165	0.22752	-0.0569364	-0.581835	-0.493579	-0.156253	-0.726783	0.457336	-0.867802	-0.340881	0.162583
O15381	Nuclear valosin-containing protein-like OS	NVL	-0.336494	-0.562095	-0.54986	-0.238011	0.830454	-0.505156	0.0247774	-0.60511	0.944661	-0.137304	0.106058	-0.192806	-0.171905	0.171343	0.248881	-0.124353	0.483255	0.262054	-0.0144153	-1.44216	-0.0385863	0.0855031	-1.14237	-0.467882	0.0114014	-0.821507	0.645738	-0.986911	-1.28346	0.313936
O15382	Branched-chain-amino-acid aminotransferase, mitochondrial OS	BCAT2	-0.252968	-0.0548825	-0.812588	0.840326	-0.128841	-0.112879	0.270105	-0.0960502	-0.255148	-0.0764918	0.112005	0.0361996	2.02752	-0.15604	-0.745908	0.660484	0.237468	0.00927804	-0.274052	-0.61386	0.291863	-0.386039	-0.376348	-0.357903	1.65192	-0.293967	-0.798858	-0.461119	-0.612893	-0.00879801
O15397	Importin-8 OS	IPO8	-0.296331	-0.341549	-0.0621705	-0.180195	0.0220203	-0.347402	-0.0383068	-0.109557	0.445249	-0.350386	-0.0483314	0.0780778	0.109919	0.651663	0.342206	-0.100212	0.211551	0.152544	0.0396826	-0.449531	0.544165	0.352233	0.0955543	-0.37384	0.230084	0.0353783	0.313128	-0.338922	-0.16892	-0.0759866
O15400	Syntaxin-7 OS	STX7	-0.245739	1.3524	-0.18312	0.156506	-0.178938	-0.155528	0.112765	0.629656	-0.0249314	0.090977	0.190768	0.373806	-0.295659	-0.237749	-0.0588123	-0.54615	-0.285833	-0.464552	-0.214241	0.123268	0.751842	-0.548556	-0.55032	0.0891061	-0.437055	-0.161423	0.0552308	0.0924011	0.207814	0.50119
O15417	Trinucleotide repeat-containing gene 18 protein OS	TNRC18	-0.265741	-0.82574	-0.481534	0.111042	0.223386	-0.100827	-0.248245	-0.0203446	1.06644	0.822989	0.0151378	-0.722331	0.121016	0.210648	0.487776	0.468577	-0.459482	0.106028	-0.358117	0.0455076	0.443901	0.35242	0.0800744	0.578535	-0.279915	-0.76158	0.0185004	-0.18334	-0.391453	0.0529335
O15427	Monocarboxylate transporter 4 OS	SLC16A3	0.904443	0.407869	0.956686	-1.74524	1.36519	0.233713	-1.13844	0.453242	-0.0794163	-1.46831	-0.764292	0.655491	-1.12462	0.154631	-1.24591	1.46699	0.327042	-0.161076	0.529031	-1.54694	-0.221427	-2.40479	0.758238	-0.644444	0.120343	-0.0846108	-0.404104	-0.591332	-0.365778	-0.420215
O15438	Canalicular multispecific organic anion transporter 2 OS	ABCC3	-0.0435394	0.807071	0.124503	0.506594	0.329779	0.434971	0.212941	0.510346	0.00360477	0.167276	0.0389977	0.305393	0.00894436	-0.210081	-0.425953	-0.660644	-0.201163	0.145533	0.51744	-0.19986	-0.358127	-0.193235	-0.219326	-0.0161186	-0.334954	0.219828	-0.0541041	0.462363	0.231918	-0.243163
O15439	Multidrug resistance-associated protein 4 OS	ABCC4	-0.773562	-0.122586	-0.194236	-0.19977	1.24361	-0.369518	-0.706753	0.109826	0.574647	-0.27314	0.57516	-0.445034	0.498818	-0.932842	-0.94901	-0.678756	0.593744	-1.1228	0.424161	-0.155102	0.857927	-0.368473	-0.148552	-0.0641716	1.26669	-0.210936	-0.365628	-0.234112	-0.13672	0.358509
O15446	DNA-directed RNA polymerase I subunit RPA34 OS	CD3EAP	-0.0356226	-0.113346	0.115502	0.120228	-0.153488	0.110068	0.18891	-0.179398	0.139935	0.311425	-0.0801485	0.0108773	0.0129998	-0.0639766	0.223782	-0.517291	-1.54565	-0.653098	-0.138504	1.15028	-0.00695081	-0.683536	-0.88967	1.63642	-0.884993	0.665611	-0.757141	1.44983	1.114	1.24134
O15460	Prolyl 4-hydroxylase subunit alpha-2 OS	P4HA2	1.96102	-0.594644	1.79656	-0.742349	-0.115764	0.469231	-0.125903	0.0636797	-0.597376	-0.812921	-1.06577	0.0646703	-1.10597	0.744379	-0.107668	0.924095	-0.288509	0.0984357	-0.774852	0.507542	-0.4933	-0.84653	1.81672	-0.969137	-0.386312	-0.246045	-0.864128	-0.911867	0.228572	-0.92045
O15479	Melanoma-associated antigen B2 OS	MAGEB2	-0.0764345	0.223963	-0.0442207	-0.251143	-0.406108	0.390725	-0.028289	0.128877	-0.470832	0.349223	-0.265564	0.723369	5.36863	0.0357823	-0.250074	-0.248534	0.776404	-0.16354	0.0667179	0.0531315	-0.264042	-0.146517	-0.394494	0.056431	0.39447	0.0781255	0.173659	0.0036087	-0.045339	0.198061
O15484	Calpain-5 OS	CAPN5	-1.0751	-0.966267	-0.760231	0.44904	-0.94365	-0.579149	0.4801	-0.291683	-0.794738	1.02352	-1.03205	0.127457	0.917199	-1.38968	1.75398	-0.0131541	0.102788	0.485285	0.923298	0.138648	-0.490303	-0.0350635	-0.566657	-0.318605	0.261149	-0.180739	0.0596605	0.0202365	-0.239712	0.777335
O15488	Glycogenin-2 OS	GYG2	-0.130393	0.0816292	-0.00233991	-0.203107	-0.233612	0.261986	0.403298	0.823945	-0.0447302	-0.27083	0.215995	-0.161399	0.259494	0.526986	-0.234321	0.203315	0.0435001	0.127808	-0.0204544	0.140769	0.149407	0.0723664	-0.0793041	0.0420748	-0.0162212	0.0626395	0.263257	0.0156161	0.0560933	-0.0521749
O15498	Synaptobrevin homolog YKT6 OS	YKT6	-0.38269	-0.0136494	-0.178652	-0.320915	-0.0100997	-0.36514	-0.200375	-0.287276	0.0920704	-0.761274	0.33087	-0.693536	-0.468044	0.767162	0.60673	-0.0175809	-0.406885	-0.138956	-0.61561	-0.434034	0.242093	-0.386049	0.174943	0.0313072	0.311914	-0.0943281	0.622871	-0.436385	-0.0945503	-0.216767
O15504	Nucleoporin-like protein 2 OS	NUPL2	-0.632263	-0.198119	0.0841053	0.222989	1.5585	-0.191295	-0.49304	-0.0823475	0.420431	-0.224728	0.111282	-0.330527	0.937226	0.299864	0.629141	0.0792386	0.605949	0.450105	-0.0693572	-0.0198257	0.438118	-0.295182	-0.801356	-0.0790801	-0.767752	-0.680615	0.34786	-0.0801787	-0.0517302	0.407073
O15511	Actin-related protein 2/3 complex subunit 5 OS	ARPC5	-0.164376	0.410295	-0.278201	0.705521	-0.07675	0.00591451	-0.0123886	0.18758	0.339693	-0.487924	0.837544	-0.111248	-0.643758	-0.193334	-0.148611	0.177012	-0.165595	-1.17441	-0.445259	-0.567535	-0.197455	-1.08356	0.512473	-0.772645	0.570926	-0.00826344	-0.546225	0.0197985	0.144704	-0.606583
O15514	DNA-directed RNA polymerase II subunit RPB4 OS	POLR2D	-0.215345	-0.0104564	-0.04133	0.30538	0.10938	-0.0612505	0.469331	-0.244806	-0.105622	0.0201973	-0.106416	0.0914497	-0.0531269	0.0865834	0.224195	0.104642	0.287066	0.342141	0.135401	-0.190044	0.331886	0.372099	0.174311	-0.394377	-0.131353	-0.565311	0.098321	-0.388715	-0.416829	-0.263549
O15516	Circadian locomoter output cycles protein kaput OS	CLOCK	-0.40066	-0.366396	-0.0300969	0.561738	-0.565085	0.0627845	-0.0471881	0.733293	-0.209628	0.327622	-0.44976	0.547423	0.0451818	-0.587922	-0.297876	-0.154596	-0.13799	0.164405	0.20685	0.372385	-0.202742	-0.00686447	0.0879162	0.155329	-0.170312	-0.0569391	0.0484581	0.142629	0.150276	0.48133
O15519	CASP8 and FADD-like apoptosis regulator OS	CFLAR	-0.187749	0.569138	-0.247782	0.386147	0.728352	0.419311	0.154566	-0.157491	0.247284	-0.23059	0.578462	0.107308	0.444757	-0.216838	-0.256274	-0.245274	0.162948	-0.272573	-0.179479	0.000460354	0.14671	-0.381298	-0.180201	-0.151635	0.162495	0.0538832	-0.390875	-0.00361847	0.0797935	0.209663
O15530	3-phosphoinositide-dependent protein kinase 1 OS	PDPK1	-0.0615354	0.244105	-0.0982969	0.145944	0.469847	-0.330126	0.0656748	-0.209358	0.554794	-0.0952626	0.199266	-0.0611758	-0.0564385	-0.192291	-0.14594	0.23441	-0.106847	0.056022	-0.431828	-0.480815	0.115074	0.58771	0.178609	-0.71238	0.184526	-0.49757	-0.003338	-0.532723	-0.13414	0.0840212
O15533	Tapasin OS	TAPBP	0.196289	-0.099869	-0.195238	-0.0549455	0.492763	-0.43201	0.267341	-0.463608	0.338005	-0.323413	2.0181	0.616805	-0.267917	-0.126926	-0.0676602	0.388708	0.00743944	-0.760536	-0.339785	0.378838	1.02442	-0.0524823	0.22776	-0.171177	0.180505	0.744087	-0.434598	-0.189987	0.00266494	-0.0038155
O15550	Lysine-specific demethylase 6A OS	KDM6A	0.238957	0.13644	0.305501	0.370633	0.104259	0.181704	0.270154	0.244327	0.0958444	0.38583	-0.104535	0.587341	0.444307	0.0176445	-0.0902374	-0.389162	-0.0827955	-0.155157	-0.456997	-0.301946	0.107949	0.109909	-0.523766	-0.207597	-0.22138	-0.230302	-1.01281	0.400812	0.0600904	-0.0307861
O15551	Claudin-3 OS	CLDN3	-0.407809	-1.20518	-0.247008	-0.264102	-0.000781034	-0.977506	-0.845239	-0.428354	0.584926	-0.715171	-0.0839949	0.413139	0.423016	-0.0174714	0.791908	0.0744527	0.0889599	0.751829	0.215986	-0.227939	-0.278978	0.6333	-0.326755	0.109037	0.514367	0.123087	-0.389257	-0.0612529	0.252821	-0.036269
O43143	Pre-mRNA-splicing factor ATP-dependent RNA helicase DHX15 OS	DHX15	-0.128659	-0.314483	-0.341659	-0.185174	0.018811	-0.467606	0.0802325	-0.327902	0.209684	-0.237449	0.285305	0.0111569	0.405728	0.153218	0.287449	0.180843	0.190731	0.24565	0.105801	-0.0387557	0.0995216	0.549012	-0.0560959	-0.0544382	-0.226851	0.197743	0.384348	-0.0527335	0.0876279	-0.332665
O43148	mRNA cap guanine-N7 methyltransferase OS	RNMT	-0.354834	-0.563505	-0.151218	0.365826	0.075756	-0.512746	-0.313968	-0.500736	0.327718	-0.558776	-0.279004	-0.130961	0.728721	0.433289	0.461706	0.271709	0.0167738	0.804917	0.326746	0.144616	-0.422819	0.348358	-0.133758	-0.0649891	-0.596205	-0.320664	0.85415	-0.418701	-0.0846902	0.111971
O43149	Zinc finger ZZ-type and EF-hand domain-containing protein 1 OS	ZZEF1	-0.208749	0.474919	-0.342036	0.133227	0.503377	0.102443	-0.0376538	-0.165534	-0.0640449	-0.130633	0.158222	0.0358301	-0.509697	-0.184201	-0.600986	0.20856	-0.245648	0.12064	-0.554518	-0.118091	0.867073	-0.512595	-0.743295	-0.405494	-0.22288	-0.0491618	-0.200708	-0.0481987	-0.352246	0.333302
O43150	Arf-GAP with SH3 domain, ANK repeat and PH domain-containing protein 2 OS	ASAP2	-0.506122	-0.655893	-0.103334	-0.380087	0.196571	-1.00576	0.353232	-0.164932	0.575713	-0.0480747	-1.0848	-0.14546	0.434019	0.767202	0.212761	0.0395723	-0.482484	-0.0536271	0.227939	-0.0260887	0.304597	0.261254	-0.876307	-0.32803	0.512548	-0.33752	0.162519	0.00668213	-0.144146	0.448427
O43156	TELO2-interacting protein 1 homolog OS	TTI1	-0.179744	-0.498753	-0.126148	-0.35138	0.249099	-0.0775639	-0.304887	-0.55247	-0.0361204	-0.319544	-0.728137	-0.317571	-0.0154064	0.710564	0.201416	0.227802	-0.386717	0.144967	0.0979478	-0.68795	0.731377	0.70295	0.12085	-0.121265	-0.289142	-0.163597	0.943124	-0.35442	-0.34501	-0.367351
O43157	Plexin-B1 OS	PLXNB1	-0.418674	-0.243792	-0.974653	-0.217373	0.573034	-0.189657	0.0539203	0.260235	0.344105	0.0556045	0.145676	-0.256549	0.298117	-0.360673	-0.465646	-0.069232	0.219528	-0.430907	0.535368	0.200966	-0.231862	-0.0178948	0.128055	-0.188682	1.47406	0.254677	-0.325007	0.0840553	0.114178	0.43888
O43159	Ribosomal RNA-processing protein 8 OS	RRP8	-0.270189	-0.0763326	-0.590033	-0.052187	0.75152	0.0342361	-0.57429	-0.0231044	0.0765698	-0.375394	-0.049795	-0.101233	0.00957503	0.371248	0.427895	0.508844	-0.117117	0.169368	0.443071	-0.200691	-0.12265	0.098364	-0.356399	0.311504	-0.735354	-0.126543	0.650575	-0.227527	-0.203876	0.216656
O43166	Signal-induced proliferation-associated 1-like protein 1 OS	SIPA1L1	-0.14445	-0.026899	0.588669	0.178056	-0.394718	-0.0901128	-0.346496	0.252422	0.457596	0.346202	0.494781	0.308229	-0.12857	-0.0645857	-0.164716	-0.359255	-0.0268642	0.0579482	0.427393	-0.794869	0.129803	-0.454335	0.568797	-0.382404	0.0222842	-0.236053	-0.231506	-0.496268	-0.0981508	-1.07013
O43169	Cytochrome b5 type B OS	CYB5B	0.0671106	-0.153292	0.234075	0.0395891	1.56096	0.0310759	-0.553558	-0.0221296	-0.163379	0.474167	-0.580183	-0.106245	-0.418996	-0.440439	0.690105	-0.219457	0.425667	0.75162	0.241804	-0.431212	-0.134631	-0.706139	-1.11771	0.00783732	0.334525	-0.700013	-1.16479	-0.58986	-0.429625	-0.0900799
O43172	U4/U6 small nuclear ribonucleoprotein Prp4 OS	PRPF4	-0.213647	-0.392005	-0.208012	-0.160267	0.533157	-0.538726	-0.247851	-0.429263	0.241374	-0.337718	0.190578	-0.259443	0.327414	0.346564	0.324274	0.056355	0.488153	0.473271	-0.271253	-0.2225	0.271495	0.434468	-0.0674525	-0.0883933	-0.286113	-0.176474	0.926121	-0.471582	0.0386292	-0.510215
O43175	D-3-phosphoglycerate dehydrogenase OS	PHGDH	-0.1713	-1.81122	-0.943085	-0.103569	0.129073	-1.55703	0.804592	-1.53727	0.403875	-0.330385	-0.508768	-1.35859	-0.281089	-1.4998	0.739134	0.575641	-1.32183	-0.92156	-0.950278	-0.1603	-0.225207	1.32945	0.0429329	-0.345713	1.67137	0.377683	0.154175	-0.685553	-0.377158	0.625212
O43181	NADH dehydrogenase [ubiquinone] iron-sulfur protein 4, mitochondrial OS	NDUFS4	-0.145399	0.271779	-0.239386	0.18685	0.418561	-0.0643291	0.107521	0.108454	-0.068336	0.0603177	0.149342	0.0448342	0.0565152	-0.357093	-0.197404	0.381937	1.21897	0.421032	0.216649	0.00244899	-0.312299	-0.602026	-0.171426	-0.559374	0.922643	-0.747327	-0.189127	-0.295412	0.0548976	-0.212228
O43237	Cytoplasmic dynein 1 light intermediate chain 2 OS	DYNC1LI2	0.114962	-0.0478644	0.300311	-0.144858	-0.0733859	-0.166941	-0.239668	0.579254	0.169691	-0.0285117	-0.333059	-0.432461	-0.403959	0.205931	0.696418	0.177502	-0.37911	0.0565579	0.198151	0.301143	-0.253754	-0.67354	-0.0790596	0.252395	0.328673	-0.541227	-0.109761	-0.112215	-0.0173771	0.00532909
O43242	26S proteasome non-ATPase regulatory subunit 3 OS	PSMD3	-0.156667	0.0258054	0.137171	-0.0328442	0.302584	-0.0217747	-0.206975	-0.00491063	0.264148	-0.22743	-0.0109327	-0.171691	-0.301503	0.279227	0.32891	0.348541	0.026748	0.294532	-0.184432	-0.106814	0.240753	0.12756	-0.418571	-0.298147	-0.0248649	-0.276888	0.396352	-0.330327	-0.464845	-0.0989027
O43252	Bifunctional 3'-phosphoadenosine 5'-phosphosulfate synthase 1 OS	PAPSS1	0.177883	-0.19684	0.226795	-0.31293	0.612426	0.581854	0.00111928	0.264265	-0.266489	-0.391026	-0.16282	-0.122304	-0.0212395	-0.207304	0.421467	0.39192	-0.313738	0.134728	-0.176698	0.30617	-0.661908	0.163677	0.353795	0.180157	-0.272956	-0.478988	0.0381035	-0.113488	0.136167	-0.279846
O43264	Centromere/kinetochore protein zw10 homolog OS	ZW10	0.114915	-0.0260091	0.190896	-0.355153	0.509919	-0.192744	-0.193101	-0.255944	0.27478	-0.66553	0.0320744	-0.324169	-0.48067	0.464219	0.0294685	-0.142569	0.0641602	-0.204212	-0.371609	0.0621442	0.583819	0.615613	0.0128014	-0.11034	0.452253	-0.474898	-0.233713	-0.743555	-0.42186	-0.0306046
O43278	Kunitz-type protease inhibitor 1 OS	SPINT1	-0.746558	-0.673457	-0.484546	-0.378559	0.454515	-1.18313	-0.256385	-0.480876	-0.128966	-0.388892	-0.546243	-0.259306	0.450868	1.30104	0.105249	-0.132255	0.765605	0.407659	1.01678	-1.14282	0.424272	1.05779	-1.13935	0.515104	-0.433771	-1.1758	-0.373743	-0.74408	-0.655644	0.846632
O43290	U4/U6.U5 tri-snRNP-associated protein 1 OS	SART1	-0.0512029	-0.134052	-0.0387887	0.0475171	0.109157	-0.147911	-0.374159	-0.0796783	0.0938987	-0.0357505	0.102106	-0.0588928	0.601676	0.436481	0.286121	0.0360243	0.180921	0.264664	-0.169491	-0.283365	0.285698	0.0781426	-0.225417	0.0696241	-0.225147	-0.367293	0.38128	-0.0201322	-0.0333733	-0.0601374
O43291	Kunitz-type protease inhibitor 2 OS	SPINT2	-1.13352	-2.25283	0.14108	-0.981786	0.11828	-2.43125	-1.27019	-1.45763	0.0970087	-1.30096	0.432811	-1.59226	-0.139777	1.33211	0.722834	-0.227559	0.675964	-0.482057	-1.721	-2.13904	0.179678	-0.315543	-0.398402	-0.11564	3.79444	-1.49638	-1.28126	-1.29798	-1.46641	-0.331268
O43292	Glycosylphosphatidylinositol anchor attachment 1 protein OS	GPAA1	0.0631957	-0.404084	-0.206457	-0.198267	0.18818	-0.323453	-0.634238	-0.188221	0.00506722	-0.330592	-0.477814	-0.321377	-0.379459	0.385385	0.246409	0.266474	0.22407	0.556663	-0.229407	-0.0734885	0.14328	-0.124919	-0.0872001	-0.334358	0.659579	-0.210275	0.195652	-0.0984808	-0.275255	0.334734
O43293	Death-associated protein kinase 3 OS	DAPK3	0.638641	0.323939	0.769961	0.0615006	-0.660257	0.113531	0.154726	0.613285	0.204737	-0.114784	0.197148	0.32244	-0.101299	0.215659	0.0808488	-0.393368	-0.535947	-0.536092	-0.0766288	0.407861	-0.58907	-0.340856	0.656629	0.32047	-0.120181	-0.422724	-0.330372	0.0585308	0.810647	-0.124564
O43294	Transforming growth factor beta-1-induced transcript 1 protein OS	TGFB1I1	0.208683	-0.283973	0.685055	0.0414691	-1.3412	0.288518	0.812535	1.33536	0.0580248	1.55745	-0.329567	0.0552532	-1.10459	-0.429568	-0.939916	-1.24806	-1.37134	-0.507427	0.154779	0.72333	-1.10994	-1.16611	1.51624	1.67328	-0.741092	-0.420588	-0.696159	1.76348	1.14278	-0.171435
O43295	SLIT-ROBO Rho GTPase-activating protein 3 OS	SRGAP3	-1.1635	-0.882749	-0.991862	-0.499858	0.757847	-1.28917	-0.971622	-0.90661	1.42401	-0.64183	1.00415	-0.186933	0.3476	-0.789908	0.637971	0.307005	0.0233071	-0.941344	-0.0436751	-0.527602	0.645742	0.0913158	-0.435615	-0.540115	0.450135	-0.381996	-0.429024	-0.377858	-0.348566	0.247865
O43299	AP-5 complex subunit zeta-1 OS	AP5Z1	-0.375235	0.89623	-0.126327	-0.0225626	-0.0969834	0.0956594	-0.456983	0.422901	0.0773887	0.0982352	0.355703	0.676589	-0.266044	-0.267514	-0.362475	-0.0348617	0.395072	-0.402287	-0.252536	0.250002	-0.18393	0.222725	0.591726	0.37319	-0.0436863	0.421214	-0.0772126	0.0103869	0.0954493	-0.167402
O43301	Heat shock 70 kDa protein 12A OS	HSPA12A	-0.107796	-0.207212	-0.22435	1.8111	-0.0177448	0.844464	0.0390358	0.984612	-0.0725341	1.67127	0.212524	0.302257	0.18277	-0.405851	-0.246987	-1.24	0.269237	-1.12853	0.743007	0.835445	-1.01827	-0.309694	-0.37238	0.411873	-0.592934	-0.36617	-0.617482	0.0587336	-0.0381764	1.29649
O43303	Centriolar coiled-coil protein of 110 kDa OS	CCP110	0.0537247	0.0578867	0.178539	0.0629404	0.0571649	-0.000150973	0.256466	0.0891007	0.103712	0.101866	-0.0557466	0.364015	0.190817	0.0757813	-0.0600831	-0.200152	0.158532	-0.545024	0.240618	0.591824	-0.133118	-0.0147627	0.421703	0.163544	-0.185246	0.099769	0.0294889	0.358859	0.315678	0.152106
O43306	Adenylate cyclase type 6 OS	ADCY6	0.0694287	0.916388	-0.871825	0.510161	-1.63812	1.06445	0.242017	0.114693	-1.37993	1.09829	-1.03007	0.545302	-0.589914	-1.63554	-1.33388	0.200109	-0.24211	-0.226847	0.278018	0.112861	-0.246714	0.290026	0.258074	0.262598	-0.352583	0.340699	0.136301	0.406642	0.523103	0.220862
O43310	CBP80/20-dependent translation initiation factor OS	CTIF	0.216551	0.492255	-0.0605598	0.490743	-0.402434	0.306112	0.722173	0.823507	-0.307833	0.416494	-0.17866	1.04857	0.131785	-0.177544	-0.476228	0.149778	-0.176338	0.174768	0.0461635	0.416945	-0.393036	0.121781	0.510805	0.621678	-0.208443	0.417061	0.201401	0.51564	0.717128	0.354495
O43312	Metastasis suppressor protein 1 OS	MTSS1	0.499703	-0.094325	-0.016452	0.766865	-0.0291343	0.623873	-0.354138	-0.322429	-0.375083	-0.124632	-0.396664	0.227452	-0.315402	-0.136669	1.11052	0.0441937	0.110359	0.0173056	0.0442874	0.164469	-0.41407	-0.0523833	-0.334405	0.173695	0.0657384	-0.283033	-0.300196	0.0923731	0.0153218	0.278663
O43314	Inositol hexakisphosphate and diphosphoinositol-pentakisphosphate kinase 2 OS	PPIP5K2	0.0314269	0.547609	-0.105628	0.343112	-0.0907693	0.483569	0.06931	0.0450312	0.0638466	-0.0930881	0.239718	0.590832	0.231119	0.394522	-0.122834	-0.0977404	-0.0832747	-0.0127535	0.035341	0.0912052	-0.226312	0.203854	0.0713032	0.327033	-0.263209	0.132438	-0.0137886	0.16786	0.289273	-0.0947393
O43318	Mitogen-activated protein kinase kinase kinase 7 OS	MAP3K7	-0.105076	0.223176	0.206182	0.101292	0.134365	-0.0263677	-0.0713007	-0.210973	0.188612	0.203136	-0.0429775	-0.28936	-0.871818	0.333573	0.469186	0.430895	-0.486515	0.487299	-0.122334	0.316846	0.0409105	-0.23163	-0.131049	0.351065	-0.121086	-0.783706	0.829336	-0.0533606	0.131808	0.125362
O43324	Eukaryotic translation elongation factor 1 epsilon-1 OS	EEF1E1	-0.117948	-1.0235	-0.21098	-0.545097	0.467575	-1.01486	-0.528111	-0.636505	0.237476	-0.482951	-0.028589	-0.614563	-0.339757	0.340549	1.06794	1.17391	0.470692	-0.204269	0.105606	-0.649278	0.315549	0.763576	-0.449085	-0.113797	0.562048	-0.446536	-0.153702	-0.679882	-0.406786	-0.0721479
O43347	RNA-binding protein Musashi homolog 1 OS	MSI1	-0.706555	-1.31469	-0.851415	-1.18465	-1.39416	-1.24758	1.40777	-0.919783	0.542867	-0.832895	0.432243	-0.896493	0.0198966	-1.57794	1.7843	-1.74963	-0.330268	-0.547186	0.274462	-0.964511	-0.766749	3.04126	-0.822721	-0.438899	-0.537569	0.0399779	0.813402	-0.417079	0.140752	-0.277452
O43353	Receptor-interacting serine/threonine-protein kinase 2 OS	RIPK2	-0.133568	0.63769	1.16662	-0.0230982	1.82996	-0.0689584	0.369362	-0.394358	0.416635	-0.12943	0.393469	-0.114106	-0.488594	-0.498511	-1.06683	-0.156443	-0.491764	0.953739	0.0596895	-0.160661	-0.0229477	-1.17494	-0.330493	0.158699	-0.395379	-0.209506	-0.53694	-0.586621	0.102621	0.13817
O43374	Ras GTPase-activating protein 4 OS	RASA4	-0.0756211	0.297245	-0.613422	1.04428	0.529435	-0.17081	-0.435088	0.161694	-0.0964992	0.521373	0.161236	0.101862	-0.490673	-0.50547	-1.16511	-0.837257	-0.674102	-0.230478	-0.455394	0.199717	0.866403	0.223339	-0.34128	0.368144	-0.964601	0.438738	-0.165857	0.166344	0.467011	0.0379597
O43390	Heterogeneous nuclear ribonucleoprotein R OS	HNRNPR	-0.265024	-0.404346	-0.19705	-0.00509818	0.300129	-0.469794	0.273852	-0.095543	0.388179	-0.178657	0.279051	-0.000216443	0.687978	0.684546	0.320673	0.179949	-0.26164	-0.216103	0.175455	-0.234899	0.0906132	0.0814685	-0.471421	-0.640433	0.116619	-0.376031	0.532054	-0.590635	-0.472688	-0.188346
O43395	U4/U6 small nuclear ribonucleoprotein Prp3 OS	PRPF3	-0.345092	-0.332931	-0.583368	-0.386595	0.00123273	-0.414718	-0.159933	-0.386371	0.686884	-0.401074	0.516888	-0.368758	0.253655	0.132256	0.363914	0.044215	0.272664	0.855468	-0.321197	-0.0886629	0.461916	0.236391	-0.115392	0.131552	-0.386754	-0.534712	0.477595	-0.409717	-0.284314	-0.465204
O43396	Thioredoxin-like protein 1 OS	TXNL1	1.25634	-0.714811	-0.886484	-0.195899	-0.582073	-0.243817	1.99609	-0.169634	-0.76237	-0.043376	-0.640198	1.02952	-0.356798	-0.0408111	-0.955129	0.141422	-0.8327	-0.459205	-0.348739	-0.674826	-0.247501	0.53321	1.9479	-0.523718	-0.8429	0.280806	-0.164177	-0.220345	-0.3123	-1.00526
O43399	Tumor protein D54 OS	TPD52L2	-0.459506	-0.0220018	0.501781	0.0256939	0.607243	-0.00560496	-0.13318	-0.203916	-0.217862	-0.183889	0.317875	-0.183073	-0.110245	0.353289	0.0428869	-0.0346388	-0.137852	-0.25652	-0.451419	-0.65165	-0.265041	-0.696529	0.724207	0.752618	0.766422	-0.90934	-0.259563	-0.122844	0.0460589	0.439934
O43402	ER membrane protein complex subunit 8 OS	EMC8	0.549546	0.033753	0.884594	-0.461746	0.260696	-0.227191	-0.643445	-0.405446	-0.366918	-0.172698	-0.248366	-0.108744	0.297498	0.0762609	0.375355	0.534607	0.348724	-0.0611533	-0.191635	0.129769	-0.0314766	0.436341	0.0267712	-0.264336	0.44329	0.17003	-0.119256	-0.357915	0.00200966	-0.196553
O43405	Cochlin OS	COCH	-0.953706	-1.02036	-0.340458	-0.997955	-1.02592	-0.810603	0.130995	-0.62796	-1.1817	-0.0578129	-1.40517	-0.797668	-0.235301	5.74268	-0.441961	-0.440572	0.138421	-0.164391	-0.498202	-0.391185	0.419385	-0.178535	-0.249945	-0.135168	-0.197635	-0.220576	0.707898	-0.283286	-0.0763741	-0.135665
O43422	52 kDa repressor of the inhibitor of the protein kinase OS	THAP12	-0.667234	-0.111229	-0.600775	0.316793	0.0928407	-0.449654	0.158279	-0.270198	-0.183174	0.224728	-0.298645	0.0130985	0.707583	0.215563	0.56039	-0.151586	-0.315328	0.926428	-0.436643	0.048651	0.615522	0.300245	-0.652524	0.302015	-0.0647498	-0.360316	0.0579784	0.225309	0.0174239	1.07756
O43426	Synaptojanin-1 OS	SYNJ1	1.01916	0.538477	0.697528	0.339805	0.158062	0.143114	0.0565248	0.049828	0.0684046	0.11945	0.163568	-0.233029	-0.0235682	0.0247076	-0.187899	-0.446039	-0.312754	-0.11262	-0.199144	0.450077	-0.311548	-0.33551	0.462627	0.315976	-0.314367	0.62923	-0.111811	0.592886	0.638882	0.369709
O43427	Acidic fibroblast growth factor intracellular-binding protein OS	FIBP	-0.212458	0.174851	-0.0879823	0.341153	-0.0673931	-0.260099	-0.25809	-0.0932511	0.280453	-0.359937	0.0692284	-0.0781064	0.320297	0.0847673	-0.0498131	0.0601384	0.0673171	-0.41446	0.0183642	-0.116982	0.383693	0.416251	-0.228995	-0.139018	0.259914	-0.064972	0.100005	0.0246738	0.107781	-0.239465
O43432	Eukaryotic translation initiation factor 4 gamma 3 OS	EIF4G3	0.199814	-0.0608949	0.484644	-0.239226	-0.261121	-0.0849448	0.452255	0.178838	0.512738	-0.334527	0.428227	-0.0982193	-0.267003	0.319464	0.136484	0.321461	0.056488	-0.425134	-0.10925	0.0194789	-0.256807	-0.167276	0.290254	-0.124687	0.502308	-0.445911	0.262557	-0.347679	-0.168939	-0.228384
O43447	Peptidyl-prolyl cis-trans isomerase H OS	PPIH	-0.0102401	-0.718482	-0.572285	-0.349423	0.0478075	-0.718823	0.504424	-0.501415	0.161713	-0.541878	-0.0783795	-0.238629	-0.155491	-0.0266213	-0.309527	-0.181603	-0.20944	0.0925471	-0.742424	-0.779507	0.162193	1.1688	0.645746	-0.73643	-0.35429	1.25416	0.45283	-0.562801	-0.585745	-0.430393
O43464	Serine protease HTRA2, mitochondrial OS	HTRA2	0.108386	0.0241928	0.103058	0.278216	-0.303006	0.184303	0.413296	0.408778	-0.314895	0.22037	-0.223316	0.442703	0.00433559	0.519481	0.286002	-0.00494567	0.149408	0.460319	0.316173	-0.0963188	-0.0446023	-0.0178078	-0.270282	0.144042	0.0824844	-0.245268	0.152836	0.144396	-0.098723	-0.0219371
O43488	Aflatoxin B1 aldehyde reductase member 2 OS	AKR7A2	0.237387	-0.18538	-0.608442	0.853269	-1.70946	0.456797	1.55974	-0.291389	-0.720861	0.264939	0.2298	0.106027	-0.385606	0.82504	0.174565	-0.366973	-0.461497	-1.05935	0.0406062	-0.157227	-1.19658	-0.1575	0.511496	-0.306103	0.492922	0.666416	0.137284	0.339633	0.440302	-0.594238
O43490	Prominin-1 OS	PROM1	0.0256511	-0.17055	-0.0424455	-0.199142	-0.0535402	-0.191457	0.412299	-0.0765525	0.0462441	-0.00227835	-0.256145	0.14887	0.323666	-0.0447496	0.0697863	0.0209079	-0.0869783	-0.109056	1.1478	-0.237719	-0.472023	2.33693	0.443951	0.952107	-0.34991	0.274511	0.0412522	0.176887	0.420699	-0.397649
O43491	Band 4.1-like protein 2 OS	EPB41L2	-0.660674	0.229457	-1.0504	1.0056	-0.592489	0.551398	0.372262	1.00851	-0.500984	0.40188	-0.0257898	0.470343	-0.733846	-0.738107	-0.748548	-0.80335	-0.578524	-0.252061	2.17221	0.383329	-0.405204	-0.514004	-0.159664	0.242014	-0.823651	-0.30009	-0.160661	0.0853296	0.0233999	0.607916
O43493	Trans-Golgi network integral membrane protein 2 OS	TGOLN2	0.539509	-0.0667261	0.201507	-0.407251	0.519459	-0.511217	-1.2386	0.079327	0.674838	0.01418	0.0120692	-0.214947	-0.53074	0.907119	0.522364	0.119625	0.421048	-0.0468689	-0.577644	0.25565	0.0399023	-0.38905	-0.130241	1.22536	-0.0282923	-0.974084	-0.811192	-0.170254	0.158878	0.073506
O43505	Beta-1,4-glucuronyltransferase 1 OS	B4GAT1	0.0201694	0.055316	0.0907456	-0.578127	0.0784705	-0.300716	-0.102484	-0.0502035	-0.0836429	0.10827	-0.288901	-0.144106	0.503952	-0.513597	-0.148762	-0.348062	-0.212683	1.18497	-0.159199	-0.244608	-0.00906422	0.42779	-0.0850496	0.10578	0.185262	0.377499	-0.0343031	0.110359	0.182698	-0.156446
O43516	WAS/WASL-interacting protein family member 1 OS	WIPF1	-0.400471	1.48783	-0.545721	1.85094	-0.887924	1.67067	-0.20479	0.482421	-0.234203	0.267985	0.904923	0.938718	-1.1762	-0.838975	-1.22761	-0.435227	-0.471803	-0.591148	-0.677525	0.297049	0.166569	-0.697537	-0.564349	-0.123481	-0.327976	0.233024	-0.684268	0.267445	0.0193806	0.325806
O43520	Phospholipid-transporting ATPase IC OS	ATP8B1	-0.0983341	0.0119033	0.0337768	0.137507	0.0460221	-0.0908287	-0.260227	0.022605	0.0915451	-0.117507	-0.0372521	0.16516	0.18438	-0.0335137	0.163936	0.325159	0.281342	0.992358	1.4369	0.223101	0.559277	-0.255829	-0.560716	0.743947	-0.259564	-0.163871	-0.184545	-0.0137076	0.493632	0.403349
O43524	Forkhead box protein O3 OS	FOXO3	0.0180367	0.109278	0.203129	0.490843	-0.240386	0.399658	0.0647417	0.259831	-0.53359	-0.0224933	-0.152836	0.403061	0.282115	-0.204877	-0.184027	-0.15656	0.0346473	0.299426	0.176333	0.237217	-0.100356	-0.0159425	0.102256	0.298034	-0.250659	0.0374631	-0.0268713	0.344228	0.290097	0.125556
O43556	Epsilon-sarcoglycan OS	SGCE	0.350111	0.363784	0.119845	0.517866	-0.135698	0.422404	0.135896	0.607299	-0.0460156	0.43257	0.207789	0.118874	-0.369941	-0.0856099	-0.31782	-1.18055	-0.950441	-1.20984	0.972657	0.816868	-0.83796	-0.915566	-0.3028	0.176915	-1.06301	0.106562	-0.946036	0.784529	0.462483	0.11495
O43566	Regulator of G-protein signaling 14 OS	RGS14	0.109397	0.972841	-0.160798	0.608545	0.296686	0.158426	-0.110691	0.0620348	0.0564077	0.0512488	0.56607	0.305717	-0.244154	-0.118443	-0.614284	0.00351764	-0.453667	0.0479395	-0.695218	0.375756	0.37884	-0.410903	-0.986448	-0.211957	-0.647571	-0.0111704	-0.634691	0.207976	-0.113789	0.215583
O43567	E3 ubiquitin-protein ligase RNF13 OS	RNF13	0.436139	1.09961	0.0961046	-0.373679	0.14025	0.048499	-0.331632	0.382958	-0.510724	-0.22039	-0.627282	0.886336	-0.0328663	-0.761422	-0.688673	-0.525308	-0.446484	0.143409	-0.656472	-0.416774	-0.38341	0.113745	-0.388572	-0.220406	-0.96572	0.820778	-0.19038	-0.366121	-0.0683163	0.464581
O43570	Carbonic anhydrase 12 OS	CA12	1.01448	-0.301666	0.646911	0.0717528	1.22499	-0.191135	0.35324	-0.336829	0.585983	0.0703272	-0.488119	0.32098	-0.283957	0.108478	-0.616409	-0.0556908	0.152391	-0.0894322	-0.258734	0.162765	-0.024756	0.241437	0.126122	0.120986	-0.06615	0.082287	0.170438	0.0280853	0.227655	0.0582618
O43572	A-kinase anchor protein 10, mitochondrial OS	AKAP10	0.184412	0.400777	0.220327	-0.0538948	0.209961	-0.158448	0.283886	-0.00528713	0.176003	-0.201677	0.0468456	-0.0373692	-0.200258	-0.108807	-0.00720013	0.263913	0.155014	0.0684707	0.169881	0.251698	-0.0151464	-0.599919	0.132553	0.426258	-0.258106	-0.320547	0.128508	0.413727	0.51171	0.77903
O43583	Density-regulated protein OS	DENR	-0.0716895	-0.207637	-0.633814	-0.164916	-0.459288	-0.342087	0.169246	-0.162968	-0.0493557	-0.187924	0.392549	1.51305	-0.306833	0.0185617	0.119705	-0.527865	-0.0314921	-0.0540362	-0.141393	-0.372204	0.0917446	0.013331	0.246369	-0.615754	-0.175753	-0.666073	0.196247	-0.556669	0.179532	-0.230582
O43586	Proline-serine-threonine phosphatase-interacting protein 1 OS	PSTPIP1	0.454635	1.05272	0.265904	1.06328	0.131234	1.31458	-0.153751	0.309381	-0.40908	-0.449299	1.2051	0.875317	-1.33509	-0.732505	-1.6289	-0.336818	-0.621056	-0.794526	-1.11235	0.366929	0.32379	-0.54374	-0.77553	0.136774	-0.451723	0.0242193	-1.04716	0.255123	0.294277	0.300088
O43592	Exportin-T OS	XPOT	0.0783925	-0.250969	-0.0782191	-0.0504378	0.00520236	-0.180389	0.151004	-0.214926	0.455513	-0.327506	0.106109	-0.00809573	-0.303292	0.285392	0.124145	-0.550793	-0.208044	-0.236718	0.164404	0.101686	0.487549	0.094876	-0.313449	0.0905965	1.01243	0.183701	0.293333	-0.158418	-0.0912257	0.0302008
O43598	2'-deoxynucleoside 5'-phosphate N-hydrolase 1 OS	DNPH1	-0.564526	-0.048641	-0.217917	0.302238	-0.139123	0.398284	0.426661	-0.00569071	-0.222046	0.111601	0.678298	0.222186	0.631282	-0.078561	1.05431	0.290174	0.142698	0.105556	0.829874	-0.576544	-0.946224	-0.117998	-0.81803	-0.142535	0.304004	0.0921339	0.0150917	-0.027578	0.602275	0.32782
O43615	Mitochondrial import inner membrane translocase subunit TIM44 OS	TIMM44	-0.55241	-0.444913	-0.870465	-0.699963	-0.278679	-0.590859	-0.703396	-0.661407	0.836116	-0.215208	1.332	-0.425075	0.290473	0.364068	1.73603	-0.568444	-0.0201948	-0.173754	-0.757299	-0.16357	-0.484588	0.170949	-0.43476	-0.426933	-0.292828	-0.726305	-0.364533	-0.362969	-0.447853	-0.206028
O43617	Trafficking protein particle complex subunit 3 OS	TRAPPC3	-0.360339	0.347164	-0.0707219	0.119314	0.267019	-0.208548	-0.270508	-0.170722	0.27089	-0.41862	0.282934	-0.552902	-0.284949	0.283046	0.011621	0.38429	-0.162148	-0.164262	-0.373132	-0.0476422	0.327459	-0.00278926	0.194676	-0.525288	-0.16278	0.538652	-0.00541731	-0.424241	-0.334132	0.0556503
O43633	Charged multivesicular body protein 2a OS	CHMP2A	-0.301968	-0.0376923	-0.193235	-0.237993	0.0477438	-0.432622	0.0377661	0.00788593	-0.0446837	-0.244547	-0.290836	0.906917	-0.679121	0.632158	0.305375	0.0175645	0.315335	0.537307	-0.357858	-0.260417	0.195875	-0.751617	-0.168611	0.370488	-0.275	-0.0880556	-0.374103	0.0916391	0.203522	0.110529
O43639	Cytoplasmic protein NCK2 OS	NCK2	0.285629	-0.0960548	-0.189874	1.06513	0.27433	0.253727	0.810953	0.511739	-0.103177	0.212764	0.034583	0.213127	0.325004	-0.329476	-0.0426557	0.273108	0.414958	-0.399004	-0.167824	0.117967	-0.0892364	0.174372	0.897895	0.121124	0.199406	0.0861569	0.63045	0.0881314	0.247936	0.336631
O43657	Tetraspanin-6 OS	TSPAN6	-0.688989	-1.89024	-2.01563	-2.08884	-0.937617	-1.95612	-1.27138	1.291	0.168047	-0.102804	-0.885976	0.80676	-0.500794	1.43283	-0.822346	0.343843	-0.298083	1.62575	1.67094	-0.304822	0.0269557	-0.345357	-0.99586	-0.312261	0.978605	-0.0337507	-0.505691	-0.818712	-0.962253	-0.387205
O43660	Pleiotropic regulator 1 OS	PLRG1	0.0639242	-0.418695	-0.463016	-0.0539582	0.34078	-0.719158	-0.193748	-0.299597	0.244029	-0.21378	-0.0873994	-0.487005	0.401591	0.262803	0.521184	0.685152	0.45162	0.475555	0.233393	-0.463277	0.232474	0.0238929	-0.67132	-0.210337	-0.334245	-1.05722	0.436732	-0.30851	-0.31763	0.190218
O43663	Protein regulator of cytokinesis 1 OS	PRC1	-0.578425	-1.18383	-0.256509	-0.958817	0.542723	-1.3832	0.852192	-1.20789	0.263414	-0.828434	-0.433129	-0.041608	0.319482	1.00271	0.31147	0.767955	0.95832	-0.839495	-1.23411	-1.15816	0.915667	1.34905	-0.221636	-0.455727	-0.247746	0.130188	1.24412	-0.851087	-0.992652	-1.08379
O43665	Regulator of G-protein signaling 10 OS	RGS10	-0.180535	-0.176505	-1.01022	0.457665	0.212186	-0.282589	-0.0206498	-0.900317	0.345393	-0.796243	1.1173	0.294602	-0.802544	-0.969181	0.208961	0.749285	-0.658533	0.52457	-0.559074	-0.461191	0.0244503	1.0715	-0.529779	-0.42125	-0.459481	-0.31385	-0.855525	-0.337707	-0.516487	0.699437
O43670	BUB3-interacting and GLEBS motif-containing protein ZNF207 OS	ZNF207	-0.312745	-0.316064	-0.932207	-0.0204789	0.021294	-0.340754	-0.429648	0.141336	0.0550294	0.225505	0.0611939	0.415917	-0.139751	0.0210329	0.595221	0.119924	-0.052293	0.240057	0.570002	-0.0836357	-0.00164578	0.238884	0.0334137	-0.197833	-0.551162	-0.702575	0.215079	0.0526077	-0.156704	0.122097
O43674	NADH dehydrogenase [ubiquinone] 1 beta subcomplex subunit 5, mitochondrial OS	NDUFB5	0.171297	0.450165	-0.801096	-0.168112	0.971655	-0.0412385	-0.308551	0.00695339	-0.639346	0.00750803	-0.0987416	-0.239661	-0.459942	0.205159	-0.264056	0.526787	1.47395	0.0825213	0.288715	0.00169864	-0.0254544	-0.272573	-0.256389	-0.374175	0.855101	-0.285704	-0.0601731	-0.302954	-0.145656	0.552033
O43676	NADH dehydrogenase [ubiquinone] 1 beta subcomplex subunit 3 OS	NDUFB3	-0.40445	0.188513	-1.26979	0.0104767	1.06212	-0.65446	-0.398409	-0.258073	0.0864934	-0.194995	0.132971	-0.570428	-0.593696	-0.166772	-0.349526	0.510318	0.702582	0.538801	0.387682	-0.0956174	-0.113066	0.126248	-0.18449	-0.331465	1.13651	-0.391153	-0.605659	-0.75956	-0.615238	-0.274689
O43678	NADH dehydrogenase [ubiquinone] 1 alpha subcomplex subunit 2 OS	NDUFA2	-0.414663	0.658552	-0.832179	-0.0662657	1.01795	-0.318589	-0.0632625	-0.162875	-0.281052	-0.404623	0.122922	-0.163971	-0.135299	-0.952988	-0.347743	-0.291009	1.08436	0.195251	0.116401	0.0163153	-0.104016	-0.0584954	0.0406287	-0.00521072	1.0357	-0.0877517	-0.190012	0.0914762	0.254183	0.129419
O43681	ATPase ASNA1 OS	ASNA1	-0.835305	-0.0749785	-0.35729	0.0151333	0.129825	-0.392171	-0.224167	-0.0950469	1.0977	-0.483703	1.59411	-0.357298	-0.130801	0.742101	0.529331	-0.0468747	-0.171663	-0.606822	-0.57921	0.579496	-0.212678	-0.447025	0.0775187	-0.852493	0.577288	0.395716	-0.142508	-0.520715	-0.55939	-0.0872963
O43684	Mitotic checkpoint protein BUB3 OS	BUB3	-0.409639	-0.481354	-0.37201	-0.154445	0.549467	-0.647843	-0.517152	-0.3269	0.42329	-0.371681	0.0486331	-0.3056	-0.0920002	0.345571	0.442424	0.186417	0.193159	0.351959	0.158167	-0.393064	0.148794	0.782541	-0.365985	-0.350891	-0.585549	-0.134524	0.53417	-0.359897	-0.6336	0.0410989
O43707	Alpha-actinin-4 OS	ACTN4	-0.279692	-0.68515	0.182942	-0.0943211	-0.922622	-0.465024	-0.124815	-0.0197315	-0.153726	0.0652032	-0.0183521	-0.375653	0.246969	0.422599	0.212623	0.642767	-0.0213704	-0.0335748	0.807499	-0.405917	0.13246	0.114563	0.211151	0.00951675	0.764796	-1.10509	-0.679578	0.107275	0.173094	-0.227647
O43709	Probable 18S rRNA (guanine-N(7))-methyltransferase OS	BUD23	-0.123845	-0.061196	0.0920203	0.0557464	0.166239	0.0230848	0.174466	-0.0173076	0.162149	0.0525057	-0.106992	0.215606	0.129749	0.389495	0.220264	-0.447515	0.499951	0.1953	-0.129605	-0.10843	0.672107	0.201574	-0.0897474	-0.518069	-0.200428	-0.354298	1.14278	0.166646	0.287601	0.0874232
O43716	Glutamyl-tRNA(Gln) amidotransferase subunit C, mitochondrial OS	GATC	-0.272773	-0.592967	0.277158	-0.189436	0.548957	-0.166795	0.790552	-0.435244	-0.0803866	-0.592535	-0.274626	-0.12393	0.00800222	0.628769	1.07927	0.10487	0.223742	-0.0082625	-0.163404	-0.166398	0.21976	0.469408	-0.0928375	-0.14707	-0.0301278	-0.279908	0.609285	-0.301877	-0.129214	-0.108976
O43719	HIV Tat-specific factor 1 OS	HTATSF1	-0.718978	-0.809172	-0.869901	-0.167108	-0.239986	-0.871773	-0.571518	-0.383028	0.0276559	-0.200635	-0.437736	0.254044	-0.465857	0.128518	0.359424	2.486	0.0370543	-0.0655507	-0.255569	-0.337966	0.269018	-0.316332	-1.01323	-0.458435	-0.765639	-0.661277	0.437458	-0.195632	-0.0525134	-0.255892
O43739	Cytohesin-3 OS	CYTH3	-0.0508053	-0.378464	0.790922	1.27857	0.44852	-0.0045913	0.447328	0.643494	0.357174	0.241211	0.0983496	0.827108	1.18061	-0.0718917	0.121359	-0.162527	0.116763	-0.21197	0.278988	0.140977	-0.231113	0.0171789	-0.0712055	-0.114823	-0.143564	0.0164159	-0.134106	0.0125111	0.193239	0.184664
O43741	5'-AMP-activated protein kinase subunit beta-2 OS	PRKAB2	-0.374458	0.548364	0.214964	0.116256	-0.345267	0.112684	-0.055222	0.658447	0.365491	0.136692	-0.188923	-0.302306	0.636447	1.5046	0.603524	-0.256173	0.10013	0.0409664	0.106225	0.176015	-0.0662302	-0.00362105	0.0645739	0.175557	-0.073308	-0.0173569	0.516735	0.0594289	0.0805708	0.175303
O43747	AP-1 complex subunit gamma-1 OS	AP1G1	0.129829	0.0686237	0.183994	-0.245033	0.0844496	-0.345554	-0.667051	-0.0521533	0.314851	-0.20994	0.00271025	-0.348836	-0.624918	0.180705	0.636834	0.788904	0.349385	0.351942	0.108886	-0.389618	0.285084	-0.000328919	-0.328346	0.0688312	0.185859	-0.533153	-0.214045	-0.524986	-0.268054	-0.107459
O43752	Syntaxin-6 OS	STX6	0.0778327	0.0437404	0.226557	-0.0491421	0.626843	-0.249608	-0.159613	-0.477573	0.230359	-0.153915	-0.393293	0.090968	0.137312	-0.0211928	0.384676	-0.233882	0.611993	0.205186	-0.0601657	0.0596549	0.303692	0.194332	0.337133	0.0526705	0.122901	-0.0657971	0.127159	0.00943176	0.206609	0.237633
O43759	Synaptogyrin-1 OS	SYNGR1	-0.0934541	0.0589837	-0.549952	0.349873	0.600739	-0.464144	-0.296345	-0.0506218	-0.506386	1.10274	-0.812632	-0.335784	-0.684836	-1.6038	0.0321647	-1.17102	-0.400157	1.55046	0.935271	-0.0846306	-0.610066	-0.0140078	-0.194659	0.344834	-1.09298	-0.0641044	-0.258903	0.139569	0.0714014	0.0293595
O43760	Synaptogyrin-2 OS	SYNGR2	-0.78668	-0.0368566	-0.471479	0.0182479	0.445489	-1.74599	-1.53589	-1.32001	-0.253394	-0.84084	-0.54769	-0.612385	-0.458974	0.0722449	-0.387077	1.27002	0.422023	0.216856	-0.461134	-0.987427	1.05051	0.279887	-0.464733	-0.878253	0.658295	-1.06286	-1.13035	-1.00502	-0.598404	0.257375
O43765	Small glutamine-rich tetratricopeptide repeat-containing protein alpha OS	SGTA	-0.580889	-0.227624	-0.766209	-0.163044	0.328896	0.100662	-0.0356234	-0.689998	0.180213	-0.276667	0.401433	-0.534539	-0.587371	0.676028	-1.33265	0.628025	-0.319397	0.652883	0.125592	-0.0942697	-0.867349	0.844555	0.199077	0.0661537	-0.240093	-0.24645	0.364616	0.043484	-0.287336	-0.554585
O43772	Mitochondrial carnitine/acylcarnitine carrier protein OS	SLC25A20	0.199401	0.415958	-0.250337	0.4777	0.901259	0.268365	-1.05996	0.555381	0.271795	-0.139357	0.600569	-0.551145	-0.200588	-0.444151	-0.196228	-0.136892	0.489447	0.467179	-0.481069	-0.243097	0.328056	-0.718831	-0.645031	-0.360615	0.254008	0.131898	-0.557762	-0.295514	-0.0226241	0.205428
O43776	Asparagine--tRNA ligase, cytoplasmic OS	NARS	-0.163061	-0.185065	-0.909079	-0.335178	-0.110519	-0.15602	-0.265491	-0.361723	-0.0719827	-0.387001	-0.0540824	-0.285031	0.392365	-0.206688	-0.958116	1.77244	-0.588339	0.851062	0.0246772	-0.127981	-0.547712	0.409365	0.304085	-0.00456402	-0.382675	-0.17153	0.0507244	-0.151445	0.0870056	-0.368509
O43795	Unconventional myosin-Ib OS	MYO1B	0.44441	-0.257082	0.244596	0.154669	0.525872	0.162242	0.246855	0.423489	0.137501	-0.00236411	-0.464849	0.294261	0.799788	0.166094	0.70504	-0.0843806	-0.599384	-0.322881	-0.921375	0.719208	-1.11574	0.303995	0.577791	-0.619638	-0.271856	-0.0675886	0.191393	-0.322072	0.0752117	0.0300437
O43809	Cleavage and polyadenylation specificity factor subunit 5 OS	NUDT21	0.305518	-0.666154	-0.0499887	0.0222691	0.522917	-1.01593	1.208	-0.463918	-0.259497	0.0251765	-0.67991	-0.0544952	0.199582	0.0169614	0.352463	0.20374	0.00250873	-0.983096	0.460405	-0.697814	-0.468869	0.455028	0.360561	-0.910334	-0.467407	1.16885	0.14627	-0.317115	-0.167546	-0.17066
O43813	LanC-like protein 1 OS	LANCL1	-0.586635	-0.53901	-0.310612	0.459836	-0.139724	-0.380339	0.377837	0.388445	-0.124303	0.194533	-0.234276	-0.374127	1.25834	-0.614831	0.943319	0.146308	-0.160551	-0.632877	0.358432	-0.228967	-0.00659895	0.362877	-0.360813	-0.323477	-0.0715461	0.865026	0.674789	0.193929	0.183574	0.0699597
O43815	Striatin OS	STRN	-0.00925363	0.264351	0.230154	0.569826	0.380442	0.122665	0.229237	0.0167202	-0.396572	-0.0297392	-0.0079943	0.280642	-0.232362	0.522562	-0.103837	0.297419	-0.0286887	0.169023	-0.308409	0.411427	0.193366	-0.208264	0.023691	0.132866	-0.0607735	-0.0483756	0.230418	0.0755159	0.235295	0.320825
O43818	U3 small nucleolar RNA-interacting protein 2 OS	RRP9	-0.656649	-0.508525	-0.435093	0.00456264	1.42627	-0.685386	-1.59346	-0.342092	0.00886439	-0.72066	-0.163932	-0.256711	0.910783	-0.268455	0.566391	0.420321	0.435177	0.980416	0.223503	-0.557202	0.4922	-0.15272	-0.171778	-0.100072	0.0686606	-0.921695	0.985942	-0.528854	-0.515046	0.473399
O43819	Protein SCO2 homolog, mitochondrial OS	SCO2	0.157496	0.009421	-0.764463	-0.174595	1.2534	-0.156965	-0.41939	0.00223718	-0.0224684	0.18384	0.121945	0.000590022	-0.645647	0.0808476	-0.275439	-0.408517	0.324181	0.270672	0.109388	-0.384026	0.252643	-0.680478	-0.765458	-0.03807	0.19551	-0.446093	-0.595797	-0.25368	-0.123809	0.368219
O43822	Protein C21orf2 OS	C21orf2	0.147387	-0.0231921	-0.0733103	0.0322718	-0.152948	0.0540522	0.413904	0.0913516	0.0488612	0.217619	-0.214434	0.270611	-0.0868941	-0.0327879	-0.047563	-0.529095	-0.398473	-0.342072	0.50806	0.564622	-0.541061	-0.321343	-0.409176	1.36995	-0.755123	0.444456	0.441449	0.910858	0.861258	0.559824
O43823	A-kinase anchor protein 8 OS	AKAP8	-0.338952	-0.375482	-0.768772	-0.0999058	-0.0722532	-0.384321	0.342231	-0.505334	0.310288	-0.28177	0.452306	0.285566	0.396591	0.389927	0.596379	-0.191044	0.371213	-0.0887917	-0.341583	-0.252982	0.0996181	-0.315589	0.173751	0.13884	-0.261857	-0.414505	0.0884098	0.0999952	-0.324229	0.0112412
O43824	Putative GTP-binding protein 6 OS	GTPBP6	0.0286653	-0.184044	-0.740609	0.416993	-0.0525548	-0.334907	-0.0353949	-0.283216	-0.520101	0.131959	-0.806981	0.31663	1.98662	0.490877	0.364748	-0.523598	1.23331	0.0316599	0.212787	0.289092	-0.433989	0.137056	-0.379964	0.195711	0.575758	-0.07031	-0.126211	-0.0554489	0.163584	-0.274203
O43826	Glucose-6-phosphate exchanger SLC37A4 OS	SLC37A4	-0.293267	-0.189916	-0.371196	-0.130996	0.221275	-0.364708	-0.477985	-0.0245054	-0.00563242	-0.165849	-0.0966463	-0.325389	0.148228	0.338775	0.0347111	0.114827	-0.343391	0.0309052	0.2568	-0.093255	0.367148	1.51593	-0.856758	-0.366055	0.820038	-0.467236	-0.809133	0.0288309	-0.278385	0.239734
O43829	Zinc finger and BTB domain-containing protein 14 OS	ZBTB14	-0.288314	-0.0859494	-0.369984	0.754108	0.120985	-0.282109	-0.00232441	0.0529962	0.224142	0.473591	0.0191284	0.528085	0.421571	0.625728	0.357845	0.196313	-0.183412	0.242246	-0.0273318	0.100182	-0.0421582	0.0948518	-0.577439	-0.0281499	-0.478768	-0.0126465	0.250025	0.0721503	-0.0920371	0.0232376
O43837	Isocitrate dehydrogenase [NAD] subunit beta, mitochondrial OS	IDH3B	-0.236162	-0.17373	-0.477153	0.383073	1.07934	-0.162952	-0.406892	-0.267037	0.00342291	-0.0743913	0.43886	-0.0175418	-0.40594	-0.602324	0.448228	-0.885812	0.506333	0.0405987	0.237301	-0.121716	0.264461	-0.232039	-0.449594	0.299945	0.637138	-0.239693	-0.215419	0.220266	0.273076	0.574564
O43847	Nardilysin OS	NRDC	-0.469342	-0.561733	-0.465533	-0.332327	0.98453	-0.28845	0.145521	-0.483703	0.119363	-0.870723	0.156446	1.52125	-0.656303	0.718277	-0.0949767	0.470717	-0.443007	0.192459	-0.685479	-0.745987	-0.306492	-0.848512	0.863504	-0.166623	0.189327	-0.898512	-0.143749	-0.645598	-0.660641	-0.217281
O43852	Calumenin OS	CALU	0.0362165	-0.654957	0.311502	0.0368613	-0.656896	-0.392394	0.206421	0.477628	-0.0778004	-0.811686	0.097751	0.00372425	-0.839832	0.660229	0.48368	0.455119	-0.237442	0.354871	-0.186645	-0.594307	0.552922	0.102083	0.542146	-0.290906	0.422728	-0.84316	-0.13902	-0.348576	0.190357	0.113985
O43861	Probable phospholipid-transporting ATPase IIB OS	ATP9B	0.287697	0.88101	0.118518	0.0542527	-0.579833	0.331916	-0.387701	0.0493034	-0.19756	0.218509	-0.107982	0.125534	-0.488928	0.0073748	-0.324048	-0.947269	-0.467391	-0.188686	0.10171	0.533203	-0.529325	-0.311743	0.271248	1.48114	-0.672708	0.793463	-0.599606	1.09833	1.42531	0.326873
O43865	S-adenosylhomocysteine hydrolase-like protein 1 OS	AHCYL1	-0.400372	-0.0077696	-0.0130397	0.653148	0.838862	-0.195474	0.120152	-0.186783	-0.122824	-0.0900411	0.000431198	-0.222471	0.600919	0.150434	-0.48541	0.331636	-0.232592	0.231332	0.364119	-0.329491	0.0282347	-0.401875	-0.0929212	-0.0746569	0.842652	-0.0704268	-0.239192	-0.393663	-0.138369	0.194467
O43866	CD5 antigen-like OS	CD5L	-0.676038	-0.366515	-0.955427	0.010292	-1.49456	-0.786216	0.672407	-0.529967	-1.05971	0.829463	-0.939366	3.14035	-0.0686967	-2.09442	-1.18614	0.174667	-1.06297	-2.58845	2.79344	-0.468554	-1.98205	-0.803103	-2.79043	0.833541	-2.99239	0.717526	1.46073	0.995203	-0.937378	-0.150145
O43896	Kinesin-like protein KIF1C OS	KIF1C	0.11543	0.0558022	0.213889	-0.283138	0.302749	0.161302	-0.368177	0.415789	0.285624	0.172224	-0.0865819	0.110901	-0.529532	0.0438312	0.0689325	-0.540281	-0.480237	0.11459	0.0843482	-0.176874	0.0976441	-0.302347	-0.00972709	0.417221	-0.0761649	-0.114198	-0.465412	-0.180596	0.377634	0.0166342
O43909	Exostosin-like 3 OS	EXTL3	0.0222932	-0.0509767	0.168085	0.15363	0.273191	0.0149258	0.273375	0.0371749	0.156647	0.114453	0.15358	0.349583	0.163145	0.181366	0.279441	-0.0120196	-0.188183	0.282578	1.0206	0.123455	-0.413862	0.0163608	0.365213	-0.479154	-0.0736686	-0.30188	0.464707	0.00856454	-0.184641	0.296644
O43913	Origin recognition complex subunit 5 OS	ORC5	-0.370861	0.104433	-0.445912	-0.157031	0.22133	-0.564581	0.427928	-0.37292	0.251661	-0.244233	-0.0081311	-0.204069	-0.106278	0.495239	0.594412	-0.15463	0.359806	0.174358	-0.211418	-0.209678	0.475274	0.528196	-0.134332	0.0960022	0.0993813	0.0389927	0.514468	-0.100835	-0.111672	-0.0389059
O43914	TYRO protein tyrosine kinase-binding protein OS	TYROBP	0.378015	2.23137	-0.310714	-0.437516	0.767558	1.86158	-0.472275	-0.348038	-0.924637	-0.127224	-0.0018576	0.624671	-1.14857	-0.882529	-1.82664	-0.64131	-0.0707837	-1.04298	-1.63814	-0.219942	0.186077	-0.87557	-0.409037	-0.124423	-0.636332	1.10324	-1.00525	1.07748	0.000205547	-0.0103182
O43920	NADH dehydrogenase [ubiquinone] iron-sulfur protein 5 OS	NDUFS5	-0.699754	0.799746	-1.51292	-0.164003	0.816072	-0.299788	-0.29432	-0.210965	-0.145834	-0.787703	0.765593	-0.538497	-0.520053	-0.933759	-0.771167	0.0253485	-0.0174174	-0.132021	-0.489829	-0.0988404	0.373868	-0.542312	-0.167026	-0.160939	0.0383341	0.0614891	-0.561674	-0.186475	-0.270066	-0.0513345
O43929	Origin recognition complex subunit 4 OS	ORC4	-1.04763	-1.0715	-0.797257	-0.57209	0.8632	-1.2232	0.00803964	-0.527807	0.453115	-0.0567093	-0.403442	-0.552758	0.170813	0.977707	0.967131	-0.472932	0.259705	-1.01552	-0.172497	-0.706314	0.366492	0.170008	-1.10908	-1.4125	0.0905524	-0.539279	0.193071	-0.721078	-0.950541	-0.560429
O43933	Peroxisome biogenesis factor 1 OS	PEX1	-0.184883	-0.277187	-0.0106624	-0.0856483	0.608451	-0.584597	-0.0378499	0.498396	-0.0811714	-0.392795	-0.159024	1.08626	-0.250353	0.420295	-0.406578	-0.284778	1.12647	0.44561	-0.420804	0.0805211	1.29292	-0.0892626	-0.380347	-0.00868033	0.977011	-0.342856	-0.0986647	-0.319	0.131351	-0.10134
O60216	Double-strand-break repair protein rad21 homolog OS	RAD21	-0.393424	-0.264082	-0.106406	0.196381	0.370025	-0.338384	0.359456	0.00900357	-0.00242943	0.137276	0.0423063	-0.0575307	0.640855	0.351998	0.259772	-0.00509741	0.336253	0.300531	0.223458	-0.136897	0.301168	-0.0622959	-0.421511	-0.0359217	-0.048799	-0.257539	0.259772	0.116171	0.272451	0.142813
O60218	Aldo-keto reductase family 1 member B10 OS	AKR1B10	0.782011	-0.326344	0.112019	-0.309593	-0.500327	0.199117	0.941809	-0.363494	-0.608499	-0.323104	-0.28927	-0.23522	-0.618132	0.542725	-0.705309	-0.967598	-0.68104	-1.0139	-0.820664	-1.0215	-0.94101	-0.151489	4.27235	0.118752	1.93323	-0.345737	-0.598873	-0.241136	-0.586826	-0.823057
O60220	Mitochondrial import inner membrane translocase subunit Tim8 A OS	TIMM8A	-0.559082	-0.215294	-0.578522	-0.134664	0.807221	-0.768292	-0.854604	0.192439	-0.452779	-0.155821	-0.127703	-0.0315553	-0.146905	-0.269641	0.661963	-0.102619	1.12796	0.769816	0.105517	0.0788906	0.514945	0.410664	-0.617584	-0.405647	0.412028	-0.198299	0.0629756	-0.295355	-0.581971	-0.187338
O60229	Kalirin OS	KALRN	-0.061488	0.155019	0.58848	0.323707	0.0706622	0.214826	0.750723	0.638561	-0.227967	0.413598	0.200115	0.93588	0.505898	0.0163127	-0.0404992	-0.119489	0.0294357	0.101821	0.0708735	0.152867	-0.100028	0.0475226	0.186374	0.202567	-0.0669565	0.281425	0.0676903	0.186705	0.34373	0.167793
O60231	Pre-mRNA-splicing factor ATP-dependent RNA helicase DHX16 OS	DHX16	-0.206667	-0.373918	-0.216001	-0.151874	0.173707	-0.584399	0.0769366	-0.527782	0.143304	-0.105975	-0.0252454	0.325325	0.0710726	1.12416	0.498957	0.227849	0.44811	-0.299827	-0.162304	-0.042033	0.0563348	0.684084	-0.223145	-0.154338	-0.494747	0.0161487	0.874836	-0.136909	0.104229	0.0854925
O60232	Sjoegren syndrome/scleroderma autoantigen 1 OS	SSSCA1	-0.417093	-0.431386	-0.140804	-0.102837	0.206724	0.132296	-0.387945	-0.0156778	-0.174563	0.176408	-0.227625	-0.0560397	0.113672	0.749735	-0.180223	-0.0193529	0.017323	0.186701	0.0568647	0.197535	-0.0244827	0.016494	-0.0225801	0.407729	-0.271967	-0.0399622	0.189835	0.169922	0.461209	0.21281
O60234	Glia maturation factor gamma OS	GMFG	0.415766	1.20572	0.0565565	1.20933	0.144106	0.467292	0.574238	-0.0724644	-0.00365008	-0.0436024	1.02368	0.465165	-0.332337	-0.199168	-0.789956	-0.577178	-0.652046	-0.651982	-1.53468	0.0228674	0.0744489	-0.754856	-0.281367	-0.55127	-0.353782	0.893488	-0.0416069	0.346932	-0.0201772	0.38374
O60237	Protein phosphatase 1 regulatory subunit 12B OS	PPP1R12B	-0.671297	-0.314972	-0.568715	1.01499	-1.09992	0.379615	-0.0426896	0.800583	-0.705674	2.37431	-0.289134	-0.0932973	-0.845106	-1.04556	-1.11209	-2.23092	-1.67963	-1.2862	0.88691	1.67122	-1.5194	-1.09137	-0.363144	1.85363	0.0248325	-0.609161	-0.828336	1.66565	0.322635	0.736997
O60238	BCL2/adenovirus E1B 19 kDa protein-interacting protein 3-like OS	BNIP3L	0.20325	0.467156	0.978069	0.292749	0.269904	0.261965	-0.235075	0.240824	0.704247	0.5403	-0.489727	0.268564	0.308186	0.522746	0.557683	-0.213227	0.879717	1.01612	0.710944	0.047225	-0.0738954	0.196841	1.50631	-0.171316	-0.0811289	-0.486319	-0.00350198	-0.338683	-0.321419	0.0732777
O60240	Perilipin-1 OS	PLIN1	1.53872	-0.532734	-0.811245	1.9201	0.0256785	1.79846	1.81921	2.70859	-0.7127	1.04684	-0.619456	-0.329722	-0.894713	-1.00734	-1.0273	-2.43	-1.56196	-1.98704	-1.33702	-0.676864	-1.75487	-1.40913	-1.54546	-0.86772	-2.39393	-1.42768	-1.13356	-0.18981	-0.346415	5.0484
O60244	Mediator of RNA polymerase II transcription subunit 14 OS	MED14	-0.0491372	-0.330946	-0.128009	0.00933947	0.280116	0.0471033	0.0273659	-0.0673856	0.217182	-0.0877448	-0.00896061	0.253092	0.205046	0.773865	-0.0278892	-0.0444735	0.584947	0.134757	-0.0250021	-0.0419044	0.195673	0.0862856	-0.136417	-0.0289946	-0.165985	-0.128964	0.336268	-0.227587	0.122469	-0.0109206
O60245	Protocadherin-7 OS	PCDH7	0.247278	-0.0521764	-0.0831305	0.0980103	-0.307194	0.328739	0.670141	1.02229	0.557306	0.263644	0.0785424	0.363614	-0.159237	-0.429443	0.398921	0.403582	-0.274909	-0.762351	0.326708	0.449552	-0.68279	0.263234	0.231911	0.114064	-0.945854	-0.125675	-0.188661	0.00629851	0.566186	0.0538597
O60256	Phosphoribosyl pyrophosphate synthase-associated protein 2 OS	PRPSAP2	0.0161445	-0.0533455	-0.253325	0.702703	-0.474212	-0.271114	0.780744	0.0345528	0.114258	0.170801	0.154277	0.622789	0.198783	-0.309858	0.463327	0.246302	0.12222	-0.143645	0.343865	0.542168	0.150604	0.225427	0.200846	0.155128	-0.113621	0.799267	0.786002	0.308613	0.131718	-0.270964
O60264	SWI/SNF-related matrix-associated actin-dependent regulator of chromatin subfamily A member 5 OS	SMARCA5	-0.315813	-0.405665	-0.344019	-0.294741	0.486399	-0.603793	0.207492	-0.450692	0.350405	-0.352873	0.0694965	-0.182141	0.448786	0.319998	0.491941	0.430579	0.0281752	0.42315	-0.241916	-0.385888	0.351382	0.223917	-0.207301	-0.165303	-0.0726001	-0.293867	0.536776	-0.30873	-0.234422	-0.0351195
O60271	C-Jun-amino-terminal kinase-interacting protein 4 OS	SPAG9	-0.0660689	0.516595	0.333862	0.0428536	-0.177559	0.484362	-0.0424168	0.525843	-0.0427703	0.0923098	0.010539	0.154808	-0.588433	-0.0663697	-0.0859008	-0.312233	-0.194154	0.809497	-0.520287	0.169501	-0.15438	-0.587793	-0.225695	0.432744	-0.865928	-0.224365	0.203269	0.24364	-0.0136984	-0.166826
O60281	Zinc finger protein 292 OS	ZNF292	0.0313692	0.382259	0.586041	1.42688	-0.379016	1.65817	0.287037	0.147919	-0.46779	1.30713	-0.619466	0.738849	0.31945	-0.664509	-0.294426	-0.748055	-0.237727	-0.187987	-0.0980671	0.0748241	-0.1949	-0.0125712	-0.442695	0.07307	-0.213658	0.169737	0.559186	0.15568	0.483597	-0.22518
O60282	Kinesin heavy chain isoform 5C OS	KIF5C	-0.870772	-0.425552	-0.531261	0.175878	-0.854382	-0.63325	-0.0461821	-0.375198	0.847469	-0.234927	-0.0924806	-0.231501	2.33343	-0.653223	0.596807	-0.852023	-0.277258	0.028151	0.2936	0.861585	-0.530266	1.13868	0.136468	0.764568	0.993107	-0.332052	1.72683	0.293658	0.215907	0.0543738
O60287	Nucleolar pre-ribosomal-associated protein 1 OS	URB1	-0.0971942	-0.0486225	0.0227684	-0.0210218	0.606771	-0.125195	0.0868722	0.00334692	0.149994	0.209532	0.332439	0.133851	0.431189	0.313992	0.127057	0.073153	0.625081	-0.311799	0.259556	-0.0395108	-0.00852209	0.13601	-0.353787	-0.000298629	0.276859	0.0700013	0.0721332	-0.0944868	-0.23482	0.0973383
O60291	E3 ubiquitin-protein ligase MGRN1 OS	MGRN1	0.156593	0.1016	0.416676	0.101012	0.585637	0.113165	-0.439043	0.359638	0.223496	0.274053	-0.298734	-0.083545	0.593416	-0.0724349	0.24944	0.135571	0.358429	0.193255	0.0812122	-0.0580467	0.126212	0.272837	0.0352696	0.318213	0.113287	-0.20094	0.615351	0.191412	0.222952	0.743803
O60292	Signal-induced proliferation-associated 1-like protein 3 OS	SIPA1L3	0.03538	0.0615579	0.206481	0.0790891	0.147559	0.0121487	0.0527738	0.0657567	0.191723	0.17102	0.159919	0.14856	0.191427	0.183531	0.134485	-0.024418	0.015979	-0.367248	-0.0645958	0.190681	0.160009	-0.489858	0.0615999	0.116487	-0.112027	-0.411052	-0.00739387	0.257532	0.0961847	-0.256512
O60293	Zinc finger C3H1 domain-containing protein OS	ZFC3H1	-0.758623	0.451754	-0.580888	-0.503198	-0.390992	-0.46146	-0.21873	0.280121	-0.954886	-0.35311	-0.725825	-0.793443	-0.613602	-0.273935	-0.396614	-0.193215	0.699315	0.137168	-0.0804534	0.133232	0.286789	0.279151	-0.155339	0.186446	-0.68955	-0.947488	0.401959	-0.0617023	0.270128	0.13729
O60294	tRNA wybutosine-synthesizing protein 4 OS	LCMT2	-0.0159782	-0.144191	-0.142208	0.203928	0.00547273	-0.0148383	0.0931531	-0.109522	-0.0300433	-0.00932504	-0.224438	0.200755	0.243974	0.578268	0.0813639	-0.432454	0.0714283	-0.408318	0.0749995	-0.0160552	-0.566133	0.228594	-0.268123	0.518679	-0.2341	0.0453463	1.07697	0.800536	1.3158	0.456875
O60299	Leucine zipper putative tumor suppressor 3 OS	LZTS3	-0.933355	-1.07226	-0.261694	-0.266724	0.60777	-1.05884	-1.03056	-0.706121	-0.0097555	0.0368161	-0.330757	-0.257974	0.952566	-0.698439	1.48261	0.245688	0.46502	0.347265	0.088739	-0.400301	0.0299722	0.517763	-0.100031	-0.343667	0.280642	-0.373097	-0.25078	-0.398522	-0.147191	0.153888
O60306	Intron-binding protein aquarius OS	AQR	-0.400785	-0.492156	-0.505141	-0.144311	0.180123	-0.495299	-0.253613	-0.487657	0.358525	-0.38443	-0.0422621	-0.477728	0.557736	0.697233	0.466761	0.489018	0.409508	0.0309595	-0.261468	-0.337967	0.209584	0.888276	-0.443372	-0.537859	-0.433058	-0.115187	1.06275	-0.547607	-0.588277	-0.0538896
O60307	Microtubule-associated serine/threonine-protein kinase 3 OS	MAST3	0.474263	0.542453	0.175213	0.489985	0.183618	0.022682	0.904101	-0.219678	-0.120213	0.0423615	0.318107	0.543001	0.347215	0.309462	0.142008	0.0151449	0.0410612	0.144026	0.0531953	0.138202	0.0777285	0.203177	0.059205	0.134067	-0.121241	0.082708	0.509472	-0.00786763	0.186954	0.0756748
O60313	Dynamin-like 120 kDa protein, mitochondrial OS	OPA1	0.0570377	0.168045	0.336571	0.139297	-0.101019	-0.282576	-0.0710955	-0.0231753	-0.204606	-0.0479071	-0.126878	-0.208883	0.214891	-0.0537993	0.904467	-0.0385027	0.696301	0.0945503	0.163104	-0.196921	-0.0690975	0.160519	-0.578617	-0.506596	0.71669	-0.512802	0.0911574	-0.352835	-0.3397	0.350573
O60318	Germinal-center associated nuclear protein OS	MCM3AP	-0.0722235	-0.0462027	0.0805842	0.0818255	-0.154121	0.0794859	0.329934	0.105556	-0.298361	0.264926	-0.145258	0.264564	0.305752	0.0298849	0.223634	0.284117	0.376677	0.165561	0.446832	0.473845	-0.369675	-0.00960863	-0.0289899	0.329087	0.0573924	0.135971	0.193404	0.127857	-0.00128838	0.247393
O60331	Phosphatidylinositol 4-phosphate 5-kinase type-1 gamma OS	PIP5K1C	0.203979	0.504906	-0.0277416	0.345483	0.0485771	0.0893438	0.264615	0.182456	0.0776864	0.482577	0.157393	0.207754	-0.0385598	-0.197535	-0.335046	-0.547983	-0.299281	-0.274544	-0.469177	0.655516	-0.362222	0.438877	0.326833	0.695494	-0.712781	0.503238	0.328153	0.51586	0.523663	0.135015
O60333	Kinesin-like protein KIF1B OS	KIF1B	-0.155214	-0.270024	-0.0607193	-0.452491	-0.674321	-0.439737	0.22858	-0.159782	0.254523	-0.0834517	0.278036	-0.34955	-0.399085	0.442013	0.3129	0.0136922	-0.0843307	-0.150236	-0.0716692	-0.023071	-0.0571779	-0.0113082	0.318275	-0.312425	0.178955	-0.0751999	0.111922	0.142481	0.29939	0.173422
O60341	Lysine-specific histone demethylase 1A OS	KDM1A	-0.526494	-0.588402	-0.286635	-0.468223	0.140195	-0.726034	0.117498	-0.25846	0.450155	-0.410522	-0.169608	-0.0422899	0.477634	0.495595	0.479612	-0.268585	0.176001	0.331086	0.015363	-0.101816	0.257766	0.388247	-0.0766052	-0.182337	-0.0162135	0.0673851	0.579138	-0.0665517	-0.0103542	-0.0585043
O60343	TBC1 domain family member 4 OS	TBC1D4	-0.196375	0.707861	-0.471509	0.408662	0.307738	0.406497	-0.056973	0.782619	0.155429	0.113917	0.233611	0.129921	0.634876	-0.313278	-0.458971	-0.208829	-0.33855	0.895607	0.58082	0.331804	-0.241877	0.263151	-0.166434	0.635753	-0.642246	-0.140423	0.0390111	-0.0770386	-0.364713	0.751434
O60353	Frizzled-6 OS	FZD6	-1.32339	-1.92845	-0.645109	-0.789722	-0.518162	-1.89097	-0.00517869	-0.947424	0.0607813	-0.133309	-0.900425	-0.903984	-1.06744	-1.86912	0.11476	1.76277	0.553288	1.33685	1.78137	-0.389567	-0.265614	-0.399644	-0.464676	0.0052029	0.949446	-1.27387	-1.29927	-0.851081	-0.305374	0.291843
O60437	Periplakin OS	PPL	-1.08319	-1.35802	-0.464412	-0.95734	-0.920516	-1.45706	-1.18802	-0.415492	0.537758	0.450025	-2.0155	-0.129439	-0.420675	-1.53135	2.123	1.34185	-0.123676	-0.812822	2.55527	-1.38637	-1.2278	-0.33115	-0.0240476	-0.634139	0.0581976	-1.05027	-1.12766	-0.696483	-0.618238	0.875478
O60443	Gasdermin-E OS	GSDME	-0.637511	3.39315	-0.943601	-1.25488	-0.931004	0.344613	-0.457123	0.460622	0.350652	0.0419315	-0.512106	-0.334545	-1.1599	-1.0552	-1.42366	-1.02547	-0.771246	-1.1929	-0.19738	-0.536404	-0.20746	-1.09071	-0.414553	-0.0314867	-1.216	1.7079	0.0292165	0.621561	0.0979829	0.01138
O60447	Ecotropic viral integration site 5 protein homolog OS	EVI5	0.275297	0.817168	0.186246	0.116407	0.105379	0.62176	0.0239496	0.884721	0.194056	0.451899	0.604438	-0.0472905	-0.87469	-0.0079045	-0.379039	-0.148512	-0.251487	-0.148491	-0.211949	0.273877	-0.179185	-0.247682	0.13829	0.270661	-0.333016	0.0785268	-0.180327	0.264016	0.196727	0.137947
O60449	Lymphocyte antigen 75 OS	LY75	0.322304	0.0785841	-0.465527	0.980391	0.880323	-0.0761314	0.124282	-0.418417	-0.463824	0.060527	0.478573	0.427589	-0.440307	-0.600177	-0.393311	0.463585	0.0450785	-0.277674	0.756514	0.385063	0.208337	-0.263059	-0.0195547	0.279409	0.179442	0.538827	-0.43713	-0.0558586	0.239647	-0.207683
O60462	Neuropilin-2 OS	NRP2	-0.407828	0.688393	-0.217488	-0.270778	0.433421	-0.187352	-0.417048	0.713955	0.103502	-0.101782	-0.32171	0.264735	-0.779285	-0.830785	-1.20179	-0.669724	0.348282	-0.0789031	0.9656	0.0672186	0.192639	-0.286269	1.38028	1.02547	-0.575368	0.101182	-0.42322	0.152834	0.82292	-0.0776815
O60476	Mannosyl-oligosaccharide 1,2-alpha-mannosidase IB OS	MAN1A2	0.107256	0.0450183	-0.48804	-0.133611	0.30594	-0.344605	0.246131	-0.155636	0.267778	-0.0600345	0.081274	0.0527134	-0.724542	0.221808	0.195906	0.894511	0.00155833	0.345651	-0.0683443	0.0559289	0.052839	-0.0527329	-0.0486318	-0.0221895	0.610871	-0.222572	-0.446738	-0.205355	-0.419395	0.610533
O60486	Plexin-C1 OS	PLXNC1	-0.624621	1.5919	-0.324843	0.320517	0.0690372	0.342999	0.183707	1.53918	-0.257111	-0.110336	0.975079	0.355387	-0.469193	-0.405571	-0.529683	-0.962175	-0.724956	-0.718627	-0.716475	-0.484066	0.222178	-0.667985	-0.239609	0.0566432	-0.804759	-0.0680844	-0.927581	-0.240262	-0.0729828	0.300505
O60488	Long-chain-fatty-acid--CoA ligase 4 OS	ACSL4	0.104858	-0.108938	-0.00349739	-0.320837	0.231833	0.0224548	-0.424655	-0.284739	1.18199	-0.561037	0.795216	-0.221634	-0.711684	-0.447415	0.0917134	-0.239344	-0.0747067	-1.36646	-0.932839	-0.774766	0.442761	0.240512	-0.465045	-0.714909	1.48511	-0.384517	-0.54039	-0.358051	-0.320349	0.703245
O60493	Sorting nexin-3 OS	SNX3	0.466709	0.585628	0.246272	0.262633	0.502617	0.498611	0.411544	0.488353	-0.255049	-0.204296	0.318868	-0.425874	-0.351813	0.364238	-0.0485603	-0.038296	-0.239758	-0.344279	-0.330888	-0.148688	0.270489	-0.654707	0.184952	-0.374722	-0.0543429	-0.121043	0.0396566	-0.0198232	-0.126029	-0.122683
O60496	Docking protein 2 OS	DOK2	1.08254	1.36043	0.151962	1.7109	-0.00220038	1.3025	0.172336	-0.345936	-0.374095	-0.359996	1.43094	0.286183	-0.263825	0.467882	-1.50748	-0.405214	-0.165547	-0.0147348	-0.582113	0.362711	0.0301913	-0.135016	-0.220132	-0.66707	-0.217936	0.933003	-0.320807	0.822022	-0.108466	0.0188369
O60499	Syntaxin-10 OS	STX10	0.274817	-0.105001	0.131153	-0.315261	-0.255812	-0.113126	-0.109531	-0.393216	0.0579387	-0.179962	0.176454	-0.0340914	-0.0286578	0.0228982	-0.124272	0.00661425	0.678596	0.136165	-0.27191	0.0298382	0.693867	-0.358938	0.187631	-0.226129	-0.110299	-0.468574	-0.429712	-0.180165	-0.072393	0.171421
O60502	Protein O-GlcNAcase OS	MGEA5	-0.596719	-0.110569	0.093011	0.122047	0.903353	-0.169917	0.0822355	0.137554	0.0829636	-0.282905	-0.131978	-0.238331	-0.76945	0.595449	0.344276	-0.438463	0.277405	0.189498	-0.182206	0.146551	-0.332663	0.188456	-0.237044	-0.0217804	0.626576	0.124069	0.799017	0.102045	0.0710349	0.487213
O60504	Vinexin OS	SORBS3	-0.0628328	0.109287	-0.506893	1.40621	-0.712881	0.757743	0.711901	0.489327	-0.900915	2.06897	-0.431095	-0.183498	-0.737095	-0.905843	-0.683938	-0.853275	-1.28274	-1.02961	0.332944	1.04984	-0.774378	-1.20992	0.0913798	0.446878	-0.82866	0.115883	-0.858887	1.91941	0.0254933	1.76318
O60506	Heterogeneous nuclear ribonucleoprotein Q OS	SYNCRIP	-0.209578	-0.377167	0.155633	-0.280024	0.450846	-0.413312	-0.345317	-0.107162	-0.00232854	-0.696359	-0.28113	-0.36405	0.425796	0.641816	0.39539	0.661277	-0.120323	0.403049	0.1034	-0.387005	0.318461	-0.00010534	-0.100719	-0.355757	0.331802	-0.683489	0.339126	-0.65505	-0.400351	-0.0347744
O60507	Protein-tyrosine sulfotransferase 1 OS	TPST1	1.244	0.519109	0.74156	-0.336767	-0.91859	0.922218	-0.636059	0.207896	-0.0994227	-0.0848106	-0.872312	0.189667	-0.294119	1.44189	-0.0442281	-0.181742	0.201693	0.0324909	0.0624105	0.289576	-0.0775511	-0.0406607	-0.160458	0.147864	0.0903511	-0.00380227	0.254369	-0.0338879	0.154212	0.310386
O60508	Pre-mRNA-processing factor 17 OS	CDC40	-0.297488	-0.231379	-0.0916561	0.0471742	0.242544	-0.300404	-0.0839774	0.0343303	-0.363128	0.17892	-0.317335	0.4589	0.331594	0.165385	0.245215	0.0824583	-0.431394	0.119045	0.227891	-0.381062	0.477693	-0.192191	-0.56588	-0.413006	-0.662761	-0.0926244	0.561059	0.00126695	-0.341277	0.145968
O60512	Beta-1,4-galactosyltransferase 3 OS	B4GALT3	-0.355515	-0.346383	0.0869971	-0.290226	0.826415	-1.00836	-0.835422	-1.17195	0.615	-0.312858	-0.161812	-0.510222	-0.397914	-0.476704	0.584634	-0.736557	0.928947	0.462913	-0.693071	0.198756	0.842069	0.111875	-0.3802	0.0646038	-0.189198	-0.123727	0.128635	0.904096	0.336089	0.93845
O60513	Beta-1,4-galactosyltransferase 4 OS	B4GALT4	0.69735	-0.0732312	0.954066	-0.494953	0.219981	-0.372806	0.435751	-0.0305963	-0.400138	-0.352241	-0.341746	-0.143622	0.598053	0.146543	-0.247903	-0.0179923	0.259057	0.230052	0.0168473	0.0688956	0.0616905	0.246499	0.213108	0.154699	0.0654318	0.173856	0.135236	-0.0491152	0.171694	-0.245676
O60518	Ran-binding protein 6 OS	RANBP6	-0.0625332	0.210214	0.4316	0.302245	0.153978	0.119576	0.463712	0.802633	0.416617	0.413848	0.304467	0.158294	0.130912	-0.21457	0.0789722	-0.0220636	-0.0922067	0.0194632	0.230655	0.160267	-0.207776	-0.022587	0.0309736	0.0127527	-0.0763706	-0.0353008	0.0190315	-0.0946284	0.0430914	0.105119
O60524	Nuclear export mediator factor NEMF OS	NEMF	-0.0213447	-0.153531	0.0367028	-0.312989	0.028397	-0.20722	-0.481355	-0.482848	0.502465	-0.437825	-0.0915996	-0.157708	-0.0390422	0.600353	0.322291	0.761532	-0.127988	0.163242	0.128225	-0.327344	0.126794	-0.243943	0.13521	-0.0825365	0.241271	-0.0826867	-0.236247	-0.134361	-0.0323376	0.073345
O60547	GDP-mannose 4,6 dehydratase OS	GMDS	-0.471858	-0.763212	0.26939	-0.0643424	-0.803734	-0.625422	0.887538	-1.02441	-0.55695	-0.298945	-0.208078	0.0858696	-0.739977	-0.186378	0.218341	0.0159105	-0.596223	-0.378522	-0.4303	0.544974	-0.151181	0.805162	1.64971	0.0308894	0.212035	1.08356	-0.0690141	-0.109437	0.503654	-0.120039
O60551	Glycylpeptide N-tetradecanoyltransferase 2 OS	NMT2	-0.108812	0.224154	0.238816	0.0494486	-0.114863	-0.264735	0.728918	-0.109584	-0.0234925	0.181727	-0.254005	0.300385	-0.0851511	0.0751599	-0.253703	0.215795	0.110948	-0.182904	0.0814028	-0.00395116	-0.130075	0.294532	0.212539	0.0600331	-0.190671	0.347845	0.14678	0.198285	0.258035	-0.0210802
O60563	Cyclin-T1 OS	CCNT1	-0.391691	-0.379414	-0.47769	-0.239094	0.341308	-0.319031	-0.103351	-0.413286	-0.0713656	-0.447218	-0.34182	-0.734119	0.755841	0.648991	1.30412	-0.371752	0.529352	0.274359	0.533258	-0.0455717	-0.316765	0.138138	-1.2385	0.77108	-0.199697	-0.765147	0.490669	0.529548	0.361501	0.688777
O60566	Mitotic checkpoint serine/threonine-protein kinase BUB1 beta OS	BUB1B	-0.459027	-1.16688	0.170174	-0.708834	1.27189	-0.681477	-0.447748	-1.36637	0.209463	0.0357732	-0.376602	-0.244572	-1.01408	1.23832	-0.244859	-0.754317	-0.230887	-0.882077	-1.4733	-0.311177	-0.557939	-0.372429	-0.198421	-0.324732	-1.24728	-0.46238	0.437303	-0.203059	-0.0777798	-0.898224
O60568	Procollagen-lysine,2-oxoglutarate 5-dioxygenase 3 OS	PLOD3	0.72571	0.357643	0.153243	-0.424515	0.195677	0.198745	0.0814515	-0.0994411	0.0267018	-0.341891	-0.386808	-0.00253961	-0.530795	0.499523	0.0588189	0.0833532	-0.194342	0.402835	-0.803675	0.353246	0.0640583	-0.0803016	0.775767	-0.0384064	0.03152	0.181791	-0.0264488	-0.268172	-0.00200923	-0.632563
O60573	Eukaryotic translation initiation factor 4E type 2 OS	EIF4E2	0.101951	-0.162291	0.0402018	0.00494654	0.850012	-0.106377	0.323612	0.0659293	-0.130218	-0.118425	0.236322	-0.162506	-0.194176	0.669177	0.748735	0.682751	0.374786	0.0376931	-0.321692	-0.304103	0.0798994	0.0498849	-0.392202	-0.412226	0.385582	-0.0891088	0.456764	-0.639935	0.0919384	0.105548
O60603	Toll-like receptor 2 OS	TLR2	0.726313	1.19954	-0.0186795	-0.247042	0.627292	0.568588	0.0211318	-0.112147	-0.249088	0.18882	0.211326	0.787255	-0.33804	-0.378532	-0.781506	0.084687	0.247266	-1.00201	-1.17367	0.172001	-0.173641	-0.342686	0.0559088	-0.0304721	-0.421563	0.470158	-0.759143	-0.12074	0.130106	0.0531794
O60610	Protein diaphanous homolog 1 OS	DIAPH1	-0.19653	-0.216126	0.155303	0.254044	0.208358	-0.244116	0.205791	-0.385772	-0.199193	-0.183731	0.165031	0.124878	-0.129157	0.876654	0.20277	0.0276739	0.0525802	0.0620918	-0.244275	0.204194	0.468611	-0.71699	-0.0982658	-0.119173	0.130468	-0.353905	0.010425	-0.0635544	0.236888	0.113184
O60613	Selenoprotein F OS	SELENOF	0.556567	0.632435	0.543268	-0.204688	0.252229	-0.101797	-0.328457	0.156749	-0.0375056	-0.391835	0.00224165	-0.151612	-0.0454003	0.570947	0.547562	0.0711433	0.328195	0.19893	-0.309481	0.425196	0.0151655	0.172709	-0.0394634	0.0353125	0.47369	0.0436174	0.0720021	-0.529682	-0.0760293	0.141711
O60637	Tetraspanin-3 OS	TSPAN3	-1.01954	-0.0851482	-1.66321	-0.877954	1.56404	-1.55338	-1.48182	-0.819259	1.08168	-0.764815	0.0799645	-0.332264	-1.11785	-1.09591	-1.18122	-1.49796	-0.656262	-1.17116	-1.03204	-1.50296	1.86721	-1.28128	-2.08073	-1.47498	-0.858425	0.639185	-0.524882	-1.02504	-1.3237	1.11939
O60645	Exocyst complex component 3 OS	EXOC3	-0.320722	0.197681	-0.252227	-0.16097	-0.0634116	-0.284525	-0.120309	0.253545	0.340053	-0.11434	-0.077739	-0.230887	-0.204512	0.248865	0.33026	-0.188033	-0.179754	0.272253	-0.216111	-0.0706226	0.337482	-0.0304777	-0.543418	-0.0825832	0.110552	-0.371207	-0.197773	-0.0179099	0.19114	0.272912
O60664	Perilipin-3 OS	PLIN3	-0.204032	0.310076	0.299449	0.0613798	-0.0965055	0.1698	-0.182326	0.611375	0.298946	-0.259442	0.104702	-0.190595	-0.71467	0.647493	-0.363467	0.260655	-0.273218	0.554884	0.509625	0.526426	-0.408771	-0.668854	0.266195	0.353941	-0.675159	-0.392375	-0.424425	0.167023	0.0381833	-0.0144207
O60669	Monocarboxylate transporter 2 OS	SLC16A7	0.806163	0.680463	-0.499983	0.833261	-0.617197	0.884454	1.20606	0.838031	-1.02247	1.03559	0.00216168	-0.0375949	-0.653935	0.903216	-0.112429	-0.360135	-0.00437584	-0.212276	0.291275	0.527742	-0.266582	-0.00576403	0.314539	0.165599	-0.0131485	0.13962	-0.0580489	0.404938	0.236073	0.352628
O60673	DNA polymerase zeta catalytic subunit OS	REV3L	-0.00156769	0.532938	0.151852	-0.517566	-0.0862627	0.185948	-0.385324	0.304811	0.245988	-0.873663	0.364112	-0.564291	-0.724528	0.306823	0.249499	0.150141	-0.552669	-0.343055	-0.546249	0.475214	-0.504188	-0.531535	0.985372	0.307845	-0.0777628	-1.29853	-0.653204	-1.44557	-0.496138	-0.143567
O60674	Tyrosine-protein kinase JAK2 OS	JAK2	0.34083	0.874481	0.145984	1.25773	0.466272	0.270461	0.301694	0.310201	0.42337	0.0845883	0.940153	0.0761363	0.207657	0.057547	-0.369419	-0.354981	-0.57651	-0.993214	-0.494401	0.27717	0.478606	-0.695636	-0.51038	-0.260886	-0.175804	-0.191249	-0.845456	-0.273379	-0.266857	0.559402
O60675	Transcription factor MafK OS	MAFK	-0.505634	0.0113634	-0.078292	-0.268041	-0.133157	-0.443156	-0.822664	-0.0939959	0.137285	0.0884112	-0.10141	-1.09625	0.893827	-0.615939	-0.635346	0.178363	0.118974	0.186774	0.548559	-0.0894338	0.276457	0.0179314	-0.111061	-0.0913138	0.252873	-0.167625	0.0147273	-0.22084	-0.14839	0.000232991
O60678	Protein arginine N-methyltransferase 3 OS	PRMT3	-0.156112	-0.00500662	0.0734413	-0.0975853	0.675068	0.154589	0.632632	0.0401133	-0.197636	-0.00793368	-0.394048	0.207149	-0.238533	0.189631	0.118746	-0.147295	0.496572	0.381868	-0.116828	-0.133599	0.117707	0.40627	-0.00316278	-0.0918897	-0.195168	-0.0844353	1.51114	-0.191058	0.0426589	0.0206892
O60684	Importin subunit alpha-7 OS	KPNA6	-0.113535	-0.00161311	0.248709	-0.137784	-0.00817928	-0.128467	0.149476	-0.131967	-0.022587	0.133098	-0.0364419	0.276329	0.0920994	0.512143	0.0958176	0.45894	0.0561245	-0.428716	-0.341252	-0.217871	0.222823	0.10229	-0.130784	-0.325662	0.298052	0.17945	0.24794	-0.297928	0.00516393	-0.252621
O60687	Sushi repeat-containing protein SRPX2 OS	SRPX2	-0.18576	-0.519707	-0.177623	-0.515761	-1.27484	0.0832502	-0.691082	0.825875	-0.457654	-0.594453	-1.05391	1.40133	-0.703511	-0.979197	-0.754637	-1.14838	-0.898633	-0.857411	0.334825	-0.0896978	-1.13075	-0.395582	0.17121	2.56922	-1.14273	1.68961	-0.808489	2.07109	2.62838	-0.723504
O60701	UDP-glucose 6-dehydrogenase OS	UGDH	1.04307	-0.697316	-0.26465	-0.215202	-0.975739	0.812355	1.11407	-0.380674	-0.336557	-0.173585	-0.166901	0.0385949	-0.624973	-0.929861	-0.560942	-0.740003	-0.425546	-0.371827	-0.55942	-0.0297446	-0.349471	1.87499	2.09661	0.613941	-1.13309	0.0019449	-0.282676	-0.188715	-0.0714015	-0.878741
O60704	Protein-tyrosine sulfotransferase 2 OS	TPST2	0.0514345	0.928071	0.217157	-0.147724	0.0446492	0.014052	-0.155175	-0.169318	0.60733	-0.0550876	-0.10554	0.212914	-0.33043	-0.0676121	-0.333696	0.07223	-0.556478	-0.552362	-0.383596	0.87406	0.086241	-0.625421	0.226911	0.0262157	-0.611381	0.259197	-0.296024	-0.145137	1.11504	-0.240198
O60711	Leupaxin OS	LPXN	-0.0194196	1.34296	-0.227906	0.832578	-0.384765	0.618995	0.0662137	0.0736221	-0.138425	0.277278	0.605665	0.554972	-0.21387	-0.401999	-0.541629	-0.705091	-0.84817	-0.914453	-0.703324	0.662876	-0.049847	-0.996895	-0.382985	1.02377	-0.640346	0.170816	-0.9711	0.961706	1.01418	1.14599
O60716	Catenin delta-1 OS	CTNND1	-0.465565	-0.474954	-0.303048	-0.292397	0.203043	-0.594603	-0.564381	-0.0131191	0.192013	0.0328063	-0.302453	-0.0978117	0.766847	1.27484	0.867775	0.00426812	0.11854	-0.415154	0.36055	-0.649572	-0.0889568	0.133827	-0.186925	-0.0848108	0.530053	-0.504777	-0.441217	-0.600193	-0.0664642	0.616744
O60749	Sorting nexin-2 OS	SNX2	0.0972297	0.503184	-0.229809	0.455753	0.578428	0.0909921	-0.174934	0.0934068	0.160736	-0.164579	0.174992	0.160807	-0.465214	0.370213	0.282239	-0.24581	-0.496851	-0.0854233	-0.138774	-0.00344007	-0.208256	-0.315897	-0.194696	0.0879358	-0.284611	-0.117779	-0.477571	0.0335047	0.0227959	0.118236
O60762	Dolichol-phosphate mannosyltransferase subunit 1 OS	DPM1	0.06662	0.104341	-0.0763251	-0.209144	-0.357745	-0.0590448	0.358635	0.17159	0.0302173	-0.112834	-0.128759	0.389077	0.210997	0.564247	-0.436047	0.216427	0.11272	0.165532	-0.135767	0.139994	0.653239	0.0850931	-0.237692	-0.189582	0.0697827	0.0231995	-0.228356	-0.0285237	0.0457649	-0.326757
O60763	General vesicular transport factor p115 OS	USO1	-0.00185982	0.524438	0.468097	-0.338488	-0.299687	-0.189487	-0.130164	0.136627	-0.082302	-0.479443	0.153503	0.326082	-0.36907	0.472604	0.0766051	-0.0457154	0.175073	-0.0627164	-0.297161	0.0923462	0.67174	-0.640452	-0.078667	0.396827	-0.164865	-0.372556	-0.748957	-0.553873	-0.092907	-0.271495
O60783	28S ribosomal protein S14, mitochondrial OS	MRPS14	0.041877	-0.0236091	-0.261765	0.15823	0.386285	0.0137686	0.198096	-0.270053	0.349595	0.100021	0.268784	0.5655	0.0143389	-0.11649	-0.386675	0.0883979	0.395621	0.823841	-0.0210308	-0.319855	-0.0568053	0.281297	0.154054	-0.466686	0.107205	-0.251591	-0.0294108	-0.110351	0.120452	-0.148678
O60784	Target of Myb protein 1 OS	TOM1	0.299986	0.950324	0.57147	-0.134933	-0.0645699	0.434975	0.057259	0.76651	-0.27932	0.0133456	-0.17154	0.175021	-0.785904	-0.161476	-0.434294	0.348918	-0.603186	0.00357241	-0.229987	0.0740209	-0.0342131	-0.879804	0.26994	0.586446	-0.947151	-0.252468	-0.4175	-0.0129278	-0.0634983	-0.333623
O60825	6-phosphofructo-2-kinase/fructose-2,6-bisphosphatase 2 OS	PFKFB2	-0.24024	-0.253383	-0.359454	-0.000686056	-0.131941	-0.605682	-0.183345	-0.186373	0.909417	-0.664881	-0.228474	0.0678998	-0.3767	-1.13069	0.0606976	0.00217147	0.160251	-0.15716	-0.584552	-0.186081	-0.361997	2.04795	-0.064629	0.367288	-0.897509	0.115935	0.149206	-0.366831	-0.223274	0.354233
O60826	Coiled-coil domain-containing protein 22 OS	CCDC22	0.204746	1.26604	0.0485531	0.13882	-0.0241253	0.135732	0.0685714	0.423302	0.278645	0.113532	0.344687	-0.0106164	-0.281757	0.238414	-0.181529	0.199303	0.322786	-0.248563	-0.115579	0.0249742	0.287474	-0.339746	-0.448313	-0.0704659	-0.142921	0.0964286	-0.223138	-0.0925117	-0.0706067	0.374195
O60828	Polyglutamine-binding protein 1 OS	PQBP1	-0.909559	-0.84076	-0.411509	0.00452132	0.050168	-0.523512	-0.934034	-0.526875	0.192128	0.0262403	0.00812024	-0.196582	0.598962	1.2069	0.520027	0.229658	0.070668	0.0573295	0.222028	-0.337104	0.917475	0.238321	-0.797899	0.286688	-0.646419	-0.964316	0.307807	0.15768	-0.327182	0.106152
O60830	Mitochondrial import inner membrane translocase subunit Tim17-B OS	TIMM17B	-1.44863	-0.344487	-1.61766	-1.71032	0.481033	-1.66598	-2.15732	-1.00233	-0.211847	-1.55057	-0.585167	-2.04786	-0.0763994	1.41057	0.383271	0.385282	0.730996	-0.500914	-0.292549	-0.834922	0.946874	1.37016	-1.54563	-0.851238	0.163218	-0.785405	0.0160249	-0.0735085	-0.151088	-0.553012
O60831	PRA1 family protein 2 OS	PRAF2	0.431733	-0.310123	0.410427	-0.716998	-0.355662	-0.169308	-0.703707	0.0961561	0.581251	-1.07232	0.451534	-1.08709	-1.01293	-0.0523172	-0.181262	-0.498119	-0.570217	-0.780476	-0.646742	0.381652	0.429077	1.91431	0.386676	-1.26322	0.527903	-0.786089	-0.523293	-1.49819	-0.66955	-0.101397
O60832	H/ACA ribonucleoprotein complex subunit 4 OS	DKC1	-0.33419	-0.519118	-0.446825	0.00612455	0.0994407	-0.905333	-0.564373	-0.307083	0.156788	-0.908992	-0.0407604	-0.125394	0.118739	-0.00417992	0.678166	0.949427	0.72537	0.504776	1.23781	-0.749398	0.461081	0.0788466	-0.880151	-0.856879	0.0806169	-0.585205	0.13655	-0.941808	-0.80394	0.420345
O60841	Eukaryotic translation initiation factor 5B OS	EIF5B	-0.458393	-0.648525	0.0645617	-0.43755	-0.461127	-0.508163	-0.276013	-0.44918	-0.50795	-0.609464	-0.506468	1.89703	-0.118263	0.529213	0.403651	0.107778	-0.0299777	-0.63133	-0.813592	-0.368262	0.452877	0.0930534	0.316919	-0.00539888	-0.0657924	-0.538965	0.143384	-0.40185	-0.311808	-0.194251
O60861	Growth arrest-specific protein 7 OS	GAS7	0.912995	0.799457	0.369483	0.247991	-0.303933	1.20468	0.236299	1.25736	-0.31813	0.492259	0.062058	0.766477	-0.282637	-0.284066	-0.330232	-0.558013	-0.863892	-0.860125	-0.260841	0.630772	-1.23349	-1.02501	-0.220816	0.24396	-1.20984	0.207437	-0.875302	0.187592	0.560133	0.619025
O60869	Endothelial differentiation-related factor 1 OS	EDF1	-1.40931	0.0906902	-1.48866	0.397927	-1.192	0.498614	-0.174289	-0.757364	0.790918	-0.31323	1.44016	0.345532	-0.120758	1.162	-1.17492	-0.133941	0.302705	0.298349	-1.73942	0.31345	0.609132	-0.596928	1.98834	0.75798	0.093053	-1.02613	-0.542103	-0.264631	0.262236	-1.55943
O60870	DNA/RNA-binding protein KIN17 OS	KIN	-0.409574	-0.432193	0.874239	0.0805166	0.482012	-0.757808	-0.201997	-0.533648	-0.0187509	-0.267769	-0.662736	-0.0359745	1.50303	1.25588	-0.170856	0.0134774	-0.0609609	-0.14593	-0.451106	-0.945751	0.932053	0.439657	-0.0809352	0.378323	0.74862	-0.0128025	1.2829	-0.538093	-0.226746	0.0661202
O60879	Protein diaphanous homolog 2 OS	DIAPH2	-0.125415	0.413154	-0.161664	0.348087	-0.0836711	0.0946143	0.0380467	0.350063	-0.439726	0.401684	-0.23753	-0.0527401	-0.0589539	0.656801	0.0930351	0.403133	0.113657	-0.720875	-0.312702	0.328603	0.415347	-0.637322	-0.49521	-0.511109	0.503167	-0.229982	1.46505	0.097549	-0.0132878	0.369964
O60884	DnaJ homolog subfamily A member 2 OS	DNAJA2	-0.000209204	-0.380529	-0.0149003	-0.301238	-0.0438314	-0.458166	0.52357	-0.0271541	0.406821	0.00782044	0.0664047	0.39645	-0.235073	-0.0545946	0.501182	0.0629446	0.182599	-0.166839	-0.272795	-0.16209	0.232776	0.450618	0.22499	-0.0495652	0.360867	-0.506762	0.391077	-0.40364	-0.377696	-0.498832
O60885	Bromodomain-containing protein 4 OS	BRD4	-0.707698	-0.60079	-0.902683	0.200151	0.122679	-0.785488	0.0641135	-0.309326	0.445222	-0.155002	0.88831	-0.133498	0.403668	0.858757	0.592254	0.098331	-0.0576966	0.281329	0.0818658	0.196081	0.44114	-0.117098	-0.013787	-0.119506	-0.402616	-0.677838	0.124977	-0.313274	-0.216019	0.256434
O60888	Protein CutA OS	CUTA	-0.1332	-0.0619064	-0.188253	-0.145379	-0.188771	-0.319995	0.767875	-0.12177	-0.0408252	-0.0426546	0.519259	0.226906	0.182484	-0.240621	1.37175	0.979132	-0.243384	-0.290438	-0.432115	-0.60219	-0.762015	0.787057	0.591116	-0.395497	0.745005	-0.206178	0.0186876	-0.0799294	0.163941	-0.170554
O60906	Sphingomyelin phosphodiesterase 2 OS	SMPD2	0.440821	0.0731455	0.241742	1.16702	0.654386	0.28145	0.245497	0.301925	-0.146131	0.255332	0.00313205	0.750623	0.524237	0.0150356	0.0998706	0.126349	0.0879123	0.000432272	1.07355	0.437858	0.175169	-0.39266	0.11351	0.384053	0.0465206	-0.158095	0.254733	0.196075	0.286902	0.268907
O60925	Prefoldin subunit 1 OS	PFDN1	0.0251188	-0.413719	-0.561101	-0.0684148	-0.698357	-0.738407	0.615377	-0.536262	-0.27146	0.206872	-0.430024	0.291089	-0.605528	0.234425	0.309637	-0.011399	-0.498263	0.345133	-0.590592	0.883305	-0.183844	0.186793	1.55406	-0.259362	-0.552148	-0.17492	0.725712	0.131245	0.17481	-0.635578
O60934	Nibrin OS	NBN	-0.0502186	-0.524355	-0.115882	0.0402273	0.668796	-0.691742	0.111006	-0.399195	0.375437	-0.347023	0.441062	-0.154244	-0.414461	0.288069	-0.503366	-0.283842	0.0658979	1.61959	0.42341	-0.718564	0.43169	-0.58864	-0.352077	-0.320999	-0.604344	-0.959553	-0.740649	-0.370819	-0.268705	0.505625
O60941	Dystrobrevin beta OS	DTNB	0.0114976	0.334878	-0.124447	0.790823	0.163435	0.00573679	0.111908	0.318369	-0.469012	1.0282	0.0556618	-0.208051	0.269446	-0.472261	-0.184207	-0.629115	-0.191513	0.19558	0.386316	0.285255	-0.34049	-0.459797	-0.361523	-0.0680314	0.39055	-0.0651188	-0.1366	0.719661	0.0266438	0.965158
O60942	mRNA-capping enzyme OS	RNGTT	-0.476589	-0.174038	0.0401657	-0.021524	-0.197097	0.0661291	0.172722	-0.505496	0.0231211	-0.0497248	-0.492391	-0.0423858	0.604608	0.808309	-0.072081	0.317138	-0.0429774	0.211624	0.0299032	-0.0322785	0.104854	0.380759	0.051815	-0.0891547	0.290427	0.150027	0.945711	-0.120822	-0.185409	-0.099045
O75027	ATP-binding cassette sub-family B member 7, mitochondrial OS	ABCB7	-0.230372	0.271901	-0.356737	-0.24481	0.054097	-0.342625	-0.213527	0.0321515	-0.29764	-0.0228212	-0.153376	-0.0511359	-0.241837	1.37651	0.487604	-0.552206	0.494185	-0.0632206	-0.258729	-0.461501	-0.10695	0.296135	-0.692174	-0.455433	0.579328	0.0510719	0.00493139	-0.363668	-0.28567	0.0447548
O75044	SLIT-ROBO Rho GTPase-activating protein 2 OS	SRGAP2	0.382085	0.214497	-0.106386	0.0104312	0.0767311	0.142682	-0.0249387	0.767706	1.10211	-0.0673683	0.109794	0.490702	-0.137418	0.503487	-0.5621	-0.767469	-0.235625	-1.08514	-1.35514	0.17564	-0.428886	0.0203157	0.104823	-0.00638179	-0.190587	-0.426867	-0.0461125	-0.105884	0.226138	-0.132885
O75051	Plexin-A2 OS	PLXNA2	0.588993	0.0561	0.756561	0.243963	0.0413502	0.487368	1.15444	0.594671	-0.187384	0.221824	-0.119692	0.342481	0.784738	0.162417	0.180273	-0.604813	0.507447	-0.246009	-0.265919	0.0320158	-0.0784259	0.0824466	0.15788	-0.139655	0.205872	0.054581	0.224934	0.198808	0.330604	-0.332932
O75052	Carboxyl-terminal PDZ ligand of neuronal nitric oxide synthase protein OS	NOS1AP	-1.07572	-1.55101	-0.947967	-0.561221	0.8191	-1.40451	-0.871376	-0.846184	1.24268	-1.13952	-0.0112179	-0.932692	0.215016	0.324164	0.197415	0.994057	0.118316	-0.714573	-0.511166	0.139989	0.362236	0.352042	0.242373	0.828313	-0.719372	0.147106	0.0474842	0.243561	0.0439394	-0.0917985
O75054	Immunoglobulin superfamily member 3 OS	IGSF3	0.0309443	-0.205582	-0.100977	-0.370983	-0.288756	0.0501196	0.0125549	0.859601	0.1352	0.223074	-0.53594	1.11579	0.100889	-0.151913	-0.240342	-0.0240282	0.0355946	-0.0752913	0.281691	0.0287179	-0.0887048	0.039548	0.0409703	0.128983	-0.104167	-0.0465578	-0.0636245	0.0503001	0.219747	0.215216
O75063	Glycosaminoglycan xylosylkinase OS	FAM20B	-0.0643751	-0.378838	-0.0343594	-0.19194	-0.433347	-0.290313	-0.16481	-0.354188	1.06422	-0.276509	-0.325617	-0.258352	-0.174379	0.46606	1.39043	-0.27776	0.488937	0.570978	-0.534052	0.0242222	0.0129874	0.427733	-0.0833877	-0.626457	-0.465174	-0.568737	-0.221939	-0.466493	-0.490482	-0.487782
O75064	DENN domain-containing protein 4B OS	DENND4B	0.0987907	0.334966	0.291639	0.323904	0.323971	0.208495	0.0317452	-0.255157	0.0441413	-0.592603	0.200794	0.202018	-0.102745	0.234211	-0.244645	0.261752	0.261014	-0.103386	0.0697576	-0.104958	-0.0795522	0.15339	0.414327	0.513372	-0.333162	0.218043	0.125967	0.267713	0.455425	0.204839
O75071	EF-hand calcium-binding domain-containing protein 14 OS	EFCAB14	-0.0451067	-0.384081	-0.132034	-0.230049	0.730508	-0.266218	-0.0984663	-0.411377	0.316619	-0.359285	-0.0665171	-0.0460065	0.552946	-0.734833	-0.167362	-0.48774	0.129111	-0.379938	-0.510728	0.57846	-0.268912	-0.327315	-0.53087	-0.574769	0.237524	0.178704	-0.602181	-0.295828	-0.735593	0.113021
O75083	WD repeat-containing protein 1 OS	WDR1	0.0970236	0.433946	-0.684788	0.336871	-0.515582	0.556663	0.113641	0.608116	0.644772	0.0534808	1.14973	-0.497392	-0.601056	-0.440757	-0.813164	-0.342174	-0.581076	-0.849895	-0.526562	-0.0276728	-0.428509	-0.0764434	0.910667	-0.161045	-0.099437	0.192063	-0.559065	0.316424	0.380882	-0.789284
O75094	Slit homolog 3 protein OS	SLIT3	1.50075	-0.0214654	-0.590403	1.86855	-0.0593445	0.394028	0.365523	0.900715	-1.79641	0.855128	-0.91963	-0.0713009	-1.10597	0.0204774	0.318513	-0.94616	-0.829048	-1.24693	-0.929037	1.82479	-0.993437	-0.491175	-0.0987362	-0.628837	0.407856	0.461253	-0.345378	0.185238	0.261112	0.755375
O75110	Probable phospholipid-transporting ATPase IIA OS	ATP9A	-0.844134	-1.1709	0.133077	-0.660134	-0.495056	-1.06775	-0.259714	-0.328206	0.279374	-0.421752	-1.02	-0.50135	0.191095	0.213738	0.867457	0.583225	0.597257	0.802945	-0.195179	-0.0872176	0.402359	-0.348427	-0.2741	0.0903484	1.53858	-0.241242	-0.143859	0.0594881	0.0565619	0.125538
O75113	NEDD4-binding protein 1 OS	N4BP1	0.345954	0.294158	0.281266	0.340162	0.0494089	0.241595	0.321957	0.230408	0.465641	0.252759	0.37837	0.10887	0.137069	-0.0736801	0.332385	-0.39385	-0.0968738	-0.372804	-0.212092	0.0269225	-0.423398	-0.371952	-0.05976	-0.114138	-0.0484779	-0.168745	-0.0373466	0.129586	0.235471	0.0653293
O75116	Rho-associated protein kinase 2 OS	ROCK2	-0.426675	-0.130978	-0.342602	-0.019177	0.270873	-0.0773081	-0.0942846	0.729129	-0.0221793	0.241492	-0.0695174	-0.142237	-0.624189	0.250363	0.285533	-0.13228	-0.637998	-0.341005	0.0645785	0.383631	-0.128025	-0.199158	-0.130375	0.0709418	0.413716	-0.398532	0.427111	0.0856888	-0.117186	0.325613
O75122	CLIP-associating protein 2 OS	CLASP2	0.0665589	0.532115	0.246438	0.221004	-0.16686	0.0118189	0.0531977	-0.103255	0.337678	0.024129	0.181209	-0.0133123	0.12557	0.279897	-0.186018	-0.0128739	0.256849	-0.087651	-0.224654	0.197426	0.285597	-0.111269	0.0242915	0.330477	0.027042	0.020997	0.0820319	0.157142	0.276794	0.203484
O75127	Pentatricopeptide repeat-containing protein 1, mitochondrial OS	PTCD1	-0.593431	-0.713457	-0.94909	-0.939322	1.17958	-1.20346	-0.551593	-0.829385	0.0980474	-0.59094	-0.471437	-0.902821	-0.656244	0.673633	0.0291258	0.267529	1.15197	0.296946	-0.834227	-0.441703	0.635643	0.917941	-0.225595	-0.373045	-0.14543	-0.133044	0.140811	-0.795268	-0.384398	-0.749353
O75131	Copine-3 OS	CPNE3	-0.360759	-0.540886	-0.241472	-0.0779206	1.05474	-0.607022	0.506329	-0.0837804	-0.238484	0.0789306	-0.1279	-0.370514	-0.332342	-0.385946	0.66408	-0.746203	-0.319617	0.983763	-0.424631	-0.244608	-0.0953264	0.125674	0.147627	-0.0927815	0.288404	-0.437138	-0.438324	-0.167239	-0.591959	0.121832
O75140	GATOR complex protein DEPDC5 OS	DEPDC5	-0.0318608	0.148976	0.462944	0.365734	0.730242	0.0802436	0.0792057	0.18279	0.0464316	0.256672	0.0734181	0.333409	0.28908	0.0747174	0.171412	0.0868448	0.0691887	0.187117	0.23182	0.0514035	0.0836099	-0.00123312	0.277922	0.233545	-0.425571	-0.0258737	-0.0912635	0.22142	0.141037	-0.0929085
O75143	Autophagy-related protein 13 OS	ATG13	0.00705934	-0.113506	0.1798	0.48158	0.122671	0.0434632	0.204275	-0.0585056	-0.193506	0.324009	-0.22296	0.347251	-0.18863	0.483424	0.892733	0.188604	-0.261643	0.209444	-0.0803486	0.669477	-0.330282	0.405195	0.350659	0.381963	0.220004	0.202374	0.217274	0.450324	0.346525	0.514442
O75146	Huntingtin-interacting protein 1-related protein OS	HIP1R	0.0265446	-0.732749	-0.270314	0.0607386	-0.450803	-1.29933	0.00676094	-0.853961	0.988129	0.0246332	-0.569546	-0.375233	-0.65823	0.300986	0.117997	-0.111776	0.0245687	0.455866	0.0780269	-0.0453832	0.063174	0.980566	-0.693229	0.608934	0.18805	-0.346216	0.838658	-0.1846	-0.156422	0.14513
O75147	Obscurin-like protein 1 OS	OBSL1	-0.0909475	-0.202427	-0.135564	-0.0129196	0.0779752	-0.0809947	0.277337	0.167534	0.107363	-0.0262501	0.120763	0.221571	0.683704	-0.593121	0.491415	-0.277816	0.171821	-0.609843	0.54835	-0.264562	-0.683613	0.203248	-0.269998	0.0196211	0.675091	-0.128345	0.188534	0.0122264	0.36211	0.106621
O75150	E3 ubiquitin-protein ligase BRE1B OS	RNF40	-0.331604	-0.502461	0.0848272	-0.216529	-0.00413779	-0.620538	-0.114471	-0.488697	0.675969	-0.339747	0.0124394	-0.62399	0.397594	0.482082	0.958175	-0.241822	0.202563	0.332327	-0.369008	-0.356856	0.114959	0.348373	-0.158979	-0.225261	-0.323907	-0.280065	0.821198	-0.404868	-0.337436	0.0168768
O75151	Lysine-specific demethylase PHF2 OS	PHF2	-0.353611	0.00791802	-0.540001	-0.0524451	1.44235	-0.307002	0.615609	0.403056	-0.151324	0.581299	-0.259412	0.356679	0.440308	-0.282772	-0.112015	-0.777256	0.41052	0.244632	0.00879587	-0.518406	-0.498604	-0.171209	-0.327755	-0.503793	-0.224217	-0.204624	-0.248004	-0.331987	0.118352	-0.569314
O75152	Zinc finger CCCH domain-containing protein 11A OS	ZC3H11A	-0.580142	-0.371778	-0.526504	-0.114127	0.523075	-0.530656	-0.208406	-0.565107	0.804026	-0.247381	0.39117	-0.543602	0.323305	0.167262	0.592895	0.282355	0.0620042	0.185151	-0.0404342	-0.0381134	0.35426	0.598208	-0.892578	-0.34952	-0.822672	-0.224306	0.186915	-0.198666	-0.00752452	0.134773
O75153	Clustered mitochondria protein homolog OS	CLUH	-0.611664	-0.579631	-0.157252	-0.840715	1.41237	-0.347815	-0.131348	-0.869936	-0.00205017	-0.465625	-0.30456	-0.588738	-0.766546	0.544737	0.255078	0.613184	0.148021	0.127574	-0.229487	-0.746312	0.891462	0.0973484	-0.391103	0.00188835	0.15878	-0.337079	0.102093	-0.397501	-0.193781	0.404254
O75155	Cullin-associated NEDD8-dissociated protein 2 OS	CAND2	-0.0559986	-0.132809	0.590737	0.0912452	0.59182	-0.106496	0.351997	0.0707401	-0.35806	0.397242	-0.20081	0.108321	0.103081	-0.525208	-0.375198	0.0313957	-0.0372451	0.264239	-0.0145104	0.0302173	-0.0538122	0.457339	-0.568407	0.19419	-0.472352	0.338635	-0.00774665	-0.0164968	0.157137	-0.0167266
O75157	TSC22 domain family protein 2 OS	TSC22D2	0.0767166	-0.0487335	0.105312	0.0136276	0.20213	-0.080854	0.0958987	-0.0858635	0.134754	-0.0846163	-0.033341	0.152471	0.0135127	0.342387	0.24506	-0.42669	0.197694	-0.0623355	-0.4657	0.350788	0.113347	0.224267	0.696418	-0.411478	-0.0660535	-0.564151	0.594466	-0.417693	0.35677	0.0239756
O75164	Lysine-specific demethylase 4A OS	KDM4A	0.405745	-0.415414	-0.0951706	-0.354683	0.0736366	-0.797662	-0.457589	-0.599215	0.131123	-0.121972	-0.0293855	0.163386	0.153778	0.829238	0.047918	0.660885	-0.243865	0.579141	-0.279974	-0.656695	-0.373419	0.239266	-0.0342159	-0.246787	0.532658	0.857413	0.409863	-0.444619	-0.431664	-0.0663434
O75165	DnaJ homolog subfamily C member 13 OS	DNAJC13	0.078426	0.577337	0.0227729	0.145085	0.451155	0.24001	0.140428	0.32279	-0.0929577	-0.102053	0.134966	0.0573323	-0.0431996	0.28326	0.0333172	-0.193173	0.428394	0.0955337	-0.599027	0.230643	0.0823046	0.304744	-0.201408	-0.0393818	-0.279223	0.105141	-0.285602	-0.206883	-0.0475834	0.0150892
O75167	Phosphatase and actin regulator 2 OS	PHACTR2	0.0780744	-0.0596682	-0.520337	1.78456	-0.157397	0.722416	0.486336	-0.209056	-0.998105	1.07135	-0.19228	0.697454	-0.138026	-0.716829	-0.290544	-0.0827177	-0.311258	0.116469	0.324812	0.882797	-0.78156	0.377418	-0.106245	0.348294	-0.656992	0.184899	0.179121	0.559095	0.441647	0.71716
O75170	Serine/threonine-protein phosphatase 6 regulatory subunit 2 OS	PPP6R2	0.0883767	0.215498	0.099868	0.28246	0.455574	0.0317356	0.179384	0.211366	-0.0612318	-0.00715239	0.101597	0.163774	0.114099	0.118227	-0.110235	0.79457	-0.133369	0.301616	0.343544	0.317357	-0.0149425	-0.312665	-0.133479	0.274555	-0.394869	0.0313472	-0.354763	0.34202	0.104608	0.38231
O75173	A disintegrin and metalloproteinase with thrombospondin motifs 4 OS	ADAMTS4	-0.770342	-0.324572	-0.5674	-0.392742	-0.907054	1.40275	0.284804	0.680832	-1.28129	-0.285287	-1.06275	1.00184	-0.425907	-1.29659	-0.833623	-1.11301	-0.841467	-0.395353	-0.722975	0.184602	-0.898788	-0.345572	-0.1205	0.143828	-1.30886	0.570546	-0.651568	3.14215	0.166315	-0.21367
O75175	CCR4-NOT transcription complex subunit 3 OS	CNOT3	0.130781	-0.423469	0.0510646	-0.111567	-0.00337477	-0.3091	-0.0109999	-0.191867	0.578435	-0.150095	0.328378	-0.0193545	0.027365	0.484266	0.43059	0.0856119	-0.0172003	-0.000877768	-0.0271365	0.0995732	0.417981	-0.216629	0.0556068	0.126321	0.132786	-0.322976	0.142222	-0.0288134	-0.0823178	0.185578
O75179	Ankyrin repeat domain-containing protein 17 OS	ANKRD17	-0.52909	-0.235523	0.438916	-0.442026	-0.0747879	-0.288623	0.228735	-0.158725	0.132038	-0.550483	-0.132146	0.13645	0.314147	0.439394	0.122845	0.0615096	0.329133	0.0239542	-0.12143	0.0455868	0.36009	0.0847002	0.0574142	0.0470546	0.844928	-0.404483	-0.23761	-0.262387	-0.0258423	-0.0653641
O75182	Paired amphipathic helix protein Sin3b OS	SIN3B	0.013508	0.316341	0.174321	-0.282683	-0.227378	0.103709	0.169718	0.374765	0.0189583	0.349632	0.0274298	0.687791	0.11423	0.10415	0.179521	-0.0572589	0.139946	0.533594	-0.199217	0.30198	-0.0742584	0.400625	-0.0921334	-0.192721	-0.128681	-0.103836	0.554413	-0.417547	-0.230864	-0.394084
O75190	DnaJ homolog subfamily B member 6 OS	DNAJB6	0.149557	-0.543403	-0.252752	-0.571624	-0.258408	-1.09323	-0.697039	-0.573916	0.475484	-0.326203	0.158937	-0.452551	0.383553	0.728274	-0.43183	0.0228844	-0.0216338	-0.145042	1.242	-0.359219	0.138789	0.747701	-0.314722	0.30336	0.213428	-0.41934	0.336453	-0.173892	-0.015801	-0.0826619
O75197	Low-density lipoprotein receptor-related protein 5 OS	LRP5	-0.154702	-0.523938	0.180839	0.228657	0.216337	0.031954	0.298107	-0.235584	0.0141604	0.181039	0.0691508	0.205922	1.20918	0.553117	0.462123	0.00190485	0.11506	0.125353	0.329003	0.0221069	0.0584319	0.361183	-0.0440623	0.139535	-0.206543	-0.00694001	0.346591	0.0315088	0.1052	0.0801848
O75208	Ubiquinone biosynthesis protein COQ9, mitochondrial OS	COQ9	-0.922948	-0.190928	-0.275233	0.103473	0.187802	-0.149032	-0.232932	-0.176609	-0.598082	0.292727	-0.272862	-0.257695	0.816096	-0.670364	1.0639	-0.75901	0.319978	0.514261	0.124291	0.439037	-0.685676	0.166499	-0.634276	0.329727	0.864503	0.0269799	-0.245641	-0.0262429	0.82949	0.141944
O75223	Gamma-glutamylcyclotransferase OS	GGCT	-0.202678	-0.25136	-0.0500861	1.37581	-0.114583	0.400329	1.24265	-0.508298	0.197252	0.659771	-0.160754	-0.11497	0.156133	0.206216	0.245394	-0.301645	0.0813126	0.286498	0.54695	-0.541332	-1.0539	-0.276174	0.0905564	-0.140461	-0.362126	-0.680703	0.303916	0.383835	0.5226	0.3136
O75251	NADH dehydrogenase [ubiquinone] iron-sulfur protein 7, mitochondrial OS	NDUFS7	-0.51681	0.607883	-1.11644	-0.227635	0.649596	-0.395149	-0.595315	0.0918786	-0.326267	-0.404296	0.0166094	0.0865626	0.253976	-0.874681	0.0843322	-0.0723039	1.74359	0.293647	0.161594	0.0874414	0.0887537	0.122502	-0.4063	-0.406909	0.945084	-0.74767	-0.405512	-0.386579	-0.426288	0.344401
O75306	NADH dehydrogenase [ubiquinone] iron-sulfur protein 2, mitochondrial OS	NDUFS2	-0.126537	0.362464	-0.290958	-0.152496	0.678553	-0.143898	-0.0783662	0.136028	-0.255098	0.00339211	-0.0215459	0.02074	0.187325	-0.546881	0.0911235	-0.0879198	1.04839	0.139603	-0.0193821	-0.114602	0.00181487	0.137369	-0.231231	-0.306816	0.580037	-0.149194	-0.112147	-0.209151	-0.112362	0.127392
O75312	Zinc finger protein ZPR1 OS	ZPR1	0.544227	-0.606111	-0.173082	-0.155131	-0.420031	-0.355093	0.619529	-0.633997	0.102311	0.140694	0.138178	-0.165124	0.283982	-0.548218	-0.647914	-0.210647	0.0126717	-0.446186	-0.689761	-0.181881	0.365214	0.308943	1.47127	-0.0143822	0.603589	0.0399523	-0.00875034	0.0814312	0.402341	-0.176327
O75323	Protein NipSnap homolog 2 OS	NIPSNAP2	-1.08471	-0.0294001	-0.498928	-0.0345083	0.221316	-0.537118	-0.697276	-0.685397	-0.136722	-0.133622	0.146024	-0.103264	0.221398	0.376955	0.742815	0.0979271	0.355356	0.369585	0.0491897	-0.772266	-0.0186621	0.618505	-0.844852	-0.412707	0.499837	-0.211329	-0.188706	-0.369365	-0.552653	-0.0614645
O75326	Semaphorin-7A OS	SEMA7A	0.418028	-0.0884746	0.350127	0.0938853	0.149545	0.0371455	0.546264	0.0139654	-0.020958	-0.0219437	-0.0785448	0.302956	0.00629593	-0.00495708	0.218513	-0.110174	1.08437	-0.0155158	0.841735	0.462775	-0.81641	0.55454	0.962559	1.11879	-0.75554	0.426184	0.660273	-0.283069	1.64971	-0.510428
O75330	Hyaluronan mediated motility receptor OS	HMMR	0.0402561	-0.135897	0.240499	0.0430168	0.119689	-0.0178311	0.410261	-0.00436429	-0.00827359	-0.029199	-0.165278	0.2407	-0.00268423	0.5182	0.0710499	-0.402887	1.06731	-0.119047	-0.944555	-0.131305	0.675066	-0.094114	0.560732	-0.485824	-0.2362	-0.747398	0.822811	-0.539993	-0.316402	-0.54121
O75334	Liprin-alpha-2 OS	PPFIA2	-0.0632109	0.259709	-0.0835686	-0.0325856	-0.0652126	0.0277975	0.0378629	0.0626273	0.337546	-0.0109646	-0.0540342	0.500586	-0.0075461	0.220676	0.112676	-0.176294	-0.18887	-0.432756	0.0471573	0.0608041	-0.227489	-0.154395	-0.179278	0.433544	-0.400134	0.0502098	-0.212346	0.473721	0.505503	-0.291621
O75339	Cartilage intermediate layer protein 1 OS	CILP	-0.822698	-0.654226	-0.921057	-0.362533	-1.5208	3.846	0.317837	1.50511	2.14706	-0.885172	-0.395062	0.505259	-1.59185	-1.81948	-1.64993	-2.5404	-1.6491	-1.59542	-1.82352	-1.60951	-1.96533	-2.33022	1.12903	-0.581663	-2.45631	0.0809119	-1.70405	-0.452338	0.558991	-2.01607
O75340	Programmed cell death protein 6 OS	PDCD6	-0.179536	-1.06871	0.07331	-0.221378	0.202164	-0.735794	-0.284468	0.180674	0.239812	-0.235466	0.390949	0.536849	1.05306	0.442271	-0.310315	0.112349	0.0707085	0.0358107	-0.0277563	-0.566133	1.00851	0.101103	-0.677386	-0.695503	1.00422	-0.734354	-0.0497623	0.63567	-0.731572	-0.550268
O75347	Tubulin-specific chaperone A OS	TBCA	-0.900196	-0.707639	-1.05687	0.132594	-0.904896	-0.0655274	1.11423	-0.752014	-0.174115	-0.517135	0.0314762	0.745544	-1.01336	0.408968	-0.29135	-0.443014	-0.670707	1.71654	-0.388898	-0.540781	-1.0286	0.234064	1.78002	-0.447419	-0.48368	-0.257893	0.482971	0.0790942	-0.0723639	-0.674262
O75348	V-type proton ATPase subunit G 1 OS	ATP6V1G1	-0.897806	1.44471	-0.843499	-1.3025	0.610018	0.0609958	-1.14344	-0.0517938	0.332945	-0.79466	0.630688	0.246613	-1.05173	-0.809665	0.159108	-0.552015	-0.240727	-0.260131	-0.63178	-0.189615	0.351416	0.460538	-0.146297	-0.00432677	-0.309381	0.134769	-0.764432	-0.232071	-0.227573	-0.201608
O75351	Vacuolar protein sorting-associated protein 4B OS	VPS4B	-0.193617	0.279935	-0.195582	0.376131	0.296257	-0.307065	-0.194678	0.0945396	0.200629	-0.176871	0.256165	0.419906	-0.20371	0.404266	-0.769709	0.179609	-0.443264	0.94681	0.0298305	-0.512878	0.22204	0.191396	-0.197594	-0.107653	-0.005832	-0.408577	-0.24465	-0.600457	-0.319132	-0.0986866
O75354	Ectonucleoside triphosphate diphosphohydrolase 6 OS	ENTPD6	0.203616	-0.0646494	0.181907	-0.117223	-0.202376	-0.313058	0.247849	0.0220885	0.280906	-0.0763208	-0.107063	0.0651937	0.196307	0.1696	0.271337	-0.988114	0.0907039	0.396065	-0.258198	-0.894428	0.0814216	1.54024	0.365264	0.567869	0.0889911	-0.113087	0.184084	-0.436392	-0.0256154	-0.255499
O75356	Ectonucleoside triphosphate diphosphohydrolase 5 OS	ENTPD5	0.388099	-0.224421	0.506964	0.0592512	0.412518	0.0918491	0.0792572	-0.376049	0.506272	-0.613935	-0.274432	0.154516	-0.561458	-0.109462	0.439006	-0.574627	-0.322944	0.597519	-0.209288	-0.148789	-0.566712	-0.291989	-0.2217	1.06757	0.371144	0.206988	0.10027	-0.100251	-0.0394192	-0.329335
O75362	Zinc finger protein 217 OS	ZNF217	-0.159742	-0.593075	-0.297314	-0.181054	1.31922	-1.34823	-0.672999	-0.784949	0.410737	-0.44593	-0.0212026	-0.645559	0.477275	-0.0671929	0.59616	0.258158	0.414901	0.52619	0.0768933	-0.259042	0.212972	0.351232	-0.334181	-0.0760194	-0.117145	-0.278943	0.255528	-0.295872	-0.453424	0.139254
O75367	Core histone macro-H2A.1 OS	H2AFY	-0.714824	0.152229	-0.510662	-0.0382982	0.368627	-0.715435	-0.0545733	-0.221499	0.71007	-0.428075	0.0946127	-0.192249	0.0329695	0.350186	0.461858	0.147335	0.325183	1.0088	0.256545	-0.692535	0.291327	0.0863916	-0.477092	-0.505725	0.00846035	-0.874352	-0.366505	-0.746972	-0.821424	0.0505046
O75368	SH3 domain-binding glutamic acid-rich-like protein OS	SH3BGRL	-0.0361452	0.773718	-0.738766	1.49242	-1.18587	0.812768	1.60402	-0.384888	-0.468179	0.0943603	0.34763	-0.257982	-0.222526	-0.366078	-0.105306	-0.325113	-0.849125	-0.928334	0.090638	-0.740412	-1.17492	-1.31858	0.258856	-0.761734	-0.0228991	-0.424336	-0.485291	1.2085	0.672321	-0.732835
O75369	Filamin-B OS	FLNB	0.292858	-0.278972	0.679416	-0.207334	-0.250553	-0.346889	-0.0373965	0.69046	0.197111	0.0376845	-0.118607	-0.0868961	0.0318129	-0.428483	-0.0817816	-0.182028	-0.362687	0.561502	0.700233	-0.032316	-0.113387	-0.31618	0.865103	0.160984	0.0516034	-0.209661	-0.379328	-0.224102	0.56984	-0.165693
O75376	Nuclear receptor corepressor 1 OS	NCOR1	-0.252391	-0.110347	-0.0375715	0.389164	0.0515619	-0.325374	-0.0690091	-0.00398627	0.0889685	0.275349	-0.154879	-0.140274	0.28716	0.0457367	0.613947	0.00906371	0.202155	0.0736658	-0.00477729	0.0375593	0.116741	-0.150168	-0.127437	0.315064	-0.240265	0.0626892	0.287022	0.175275	-0.232264	0.273958
O75380	NADH dehydrogenase [ubiquinone] iron-sulfur protein 6, mitochondrial OS	NDUFS6	0.513951	0.596683	0.0331235	0.131705	0.0465141	0.560326	0.864471	0.234084	-0.389601	0.39841	0.0448175	0.875455	0.102765	-0.394947	-0.399727	0.0159994	0.839431	0.029161	0.136534	0.319198	-0.394395	0.0504459	0.608476	0.33021	0.257572	0.278108	0.178317	0.270202	0.637078	-0.226611
O75381	Peroxisomal membrane protein PEX14 OS	PEX14	-0.0533153	0.75545	0.312493	-0.430866	-0.743522	-0.308009	-0.511323	-0.241054	0.176498	0.0893591	0.193879	0.374097	0.780886	0.943797	-0.150842	-0.273099	1.10292	-0.187331	-0.471266	0.206923	0.365937	0.223555	-0.194154	-0.125582	0.604185	0.00179904	0.538988	0.191434	0.106192	-0.124073
O75382	Tripartite motif-containing protein 3 OS	TRIM3	-0.0703717	0.326993	0.21257	0.500893	0.711167	0.123937	0.165141	0.713204	0.281937	0.450077	-0.0324873	0.218204	0.144707	-0.275925	0.372882	-0.170389	-0.186696	-0.0433711	0.0945303	0.20645	-0.246981	-0.225845	0.172888	0.0474081	-0.0356981	-0.0204372	-0.167134	-0.0308806	0.0983689	0.157054
O75390	Citrate synthase, mitochondrial OS	CS	-0.712976	-0.17352	-0.533608	-0.0200705	0.675319	-0.417696	-0.321894	-0.376837	0.352028	-0.349701	0.568175	-0.470557	0.0465943	0.638586	0.56561	-0.469963	0.177225	0.222821	-0.174027	-0.529227	0.146124	-0.189758	-0.62518	-0.569324	1.29581	-0.366717	0.173339	-0.553361	-0.358874	0.28136
O75391	Sperm-associated antigen 7 OS	SPAG7	-0.595117	-0.336401	-0.583583	0.209233	-0.23474	-0.315773	-0.348135	-0.376783	0.256038	0.326196	-0.359376	0.0663953	0.137321	0.252007	0.678106	0.208444	0.255843	0.231261	0.100577	-0.167843	0.0660711	0.290232	-0.404855	-0.0849222	-0.151875	-0.459136	0.328435	-0.0251105	-0.1807	0.246211
O75396	Vesicle-trafficking protein SEC22b OS	SEC22B	0.30542	1.09747	0.363541	-0.226496	-0.255984	-0.0192065	-0.369515	0.126466	-0.262289	-0.334609	-0.015414	-0.254673	-0.455923	0.393743	-0.212358	0.398451	-0.370072	-0.125724	-0.62777	0.496336	-0.139604	-0.316644	0.533941	0.289354	-0.0140606	-0.418493	-0.436182	-0.340134	0.00785061	0.436324
O75400	Pre-mRNA-processing factor 40 homolog A OS	PRPF40A	-0.0879688	-0.277536	-0.196773	-0.217102	0.375367	-0.441913	-0.528939	-0.18113	0.387703	-0.461128	0.00725285	0.478937	0.242939	0.422512	0.4223	0.0509419	0.648266	0.208877	0.0992418	-0.182776	0.242932	0.0633793	-0.0103113	-0.159681	0.0060613	-0.777591	0.957835	-0.364493	-0.274849	0.266551
O75410	Transforming acidic coiled-coil-containing protein 1 OS	TACC1	0.243322	0.613836	0.257299	0.450808	0.422679	0.516885	-0.105386	0.494815	-0.131817	0.449085	0.448384	0.286978	-0.063743	-0.385897	-0.529705	-0.802448	-0.771154	-0.795463	0.124116	0.509574	0.271496	-0.458254	-0.247412	0.29554	-0.598126	-0.202805	-0.560633	0.477577	0.425802	0.27127
O75414	Nucleoside diphosphate kinase 6 OS	NME6	-0.304741	0.512771	-0.236917	0.504783	0.012614	0.10435	0.197302	0.37206	-0.186193	0.255772	-0.260649	-0.0298017	-0.197554	0.299802	0.187656	-0.302049	0.106049	-0.113556	-0.0324839	0.0638598	0.256722	0.151127	0.1603	0.279056	0.210171	0.183448	0.0322608	-0.178665	-0.205601	-0.0963711
O75420	GRB10-interacting GYF protein 1 OS	GIGYF1	-0.183738	0.0434403	-0.0943598	0.593364	0.0680957	-0.000507805	-0.197227	0.110801	-0.0615997	0.238478	0.109797	0.133121	-0.416001	0.241607	-0.3145	-0.210717	0.0921254	0.726826	-0.233651	-0.020667	0.146475	-0.170857	-0.0201793	0.0052791	-0.433016	-0.218751	-0.182055	0.100429	0.346041	-0.438973
O75427	Leucine-rich repeat and calponin homology domain-containing protein 4 OS	LRCH4	0.204824	0.484458	-0.217445	0.324776	0.376099	-0.0840654	-0.188407	-0.0911689	0.0978129	0.117652	0.210023	0.321757	-0.401558	-0.248339	-0.119517	-0.813131	0.053852	-0.386932	0.36582	0.237343	-0.196507	-0.718967	-0.321837	0.0455691	-0.444372	0.0311709	-0.432599	0.198831	0.376989	0.528163
O75431	Metaxin-2 OS	MTX2	-0.707323	-0.360849	-0.777871	-0.718964	0.855216	-0.951928	-0.731353	-0.105146	0.0512179	-0.457798	0.192905	0.0468847	0.413578	0.639746	0.936257	0.296116	0.534981	0.363579	0.323375	-0.264547	0.179407	-0.113128	-0.0536016	-0.853763	1.01897	-0.796676	-0.280807	-0.540408	-0.151018	0.28745
O75436	Vacuolar protein sorting-associated protein 26A OS	VPS26A	0.09875	0.43359	-0.381196	-0.118059	0.0686201	-0.189505	0.190776	0.2811	0.0694273	0.0406161	-0.203413	-0.118233	-0.315039	0.291277	0.408006	-0.164923	0.319978	0.0389683	0.0388756	-0.179262	0.160031	0.249948	-0.0758926	-0.149818	0.297172	-0.220705	-0.0485639	-0.192157	-0.233522	-0.0164131
O75438	NADH dehydrogenase [ubiquinone] 1 beta subcomplex subunit 1 OS	NDUFB1	-0.314583	-0.0558973	-0.495129	0.158123	1.47269	-0.570552	-0.368167	-0.0216714	-0.0367227	-0.338533	0.176371	-0.155748	-0.244699	-0.0472467	-0.344954	0.163821	0.77405	0.357048	0.0347635	-0.216195	0.180875	-0.105851	-0.244424	-0.221279	0.568603	-0.390181	-0.208614	-0.340177	-0.266593	0.298702
O75439	Mitochondrial-processing peptidase subunit beta OS	PMPCB	-0.282236	-0.194386	-0.378113	-0.303626	-0.0785268	-0.208159	0.364954	-0.482931	-0.236255	-0.293663	0.337435	-0.21223	0.0294393	0.770403	-0.223447	-0.10555	0.57688	0.452492	0.0114081	-0.114316	-0.199656	0.17366	0.277458	-0.0761812	1.30616	0.0992358	0.453548	-0.212862	-0.000989345	-0.472857
O75448	Mediator of RNA polymerase II transcription subunit 24 OS	MED24	-0.299642	-0.258869	0.0681131	0.201628	0.37823	-0.603643	-0.048658	0.0240799	0.00962173	-0.235708	-0.0295612	-0.402552	0.487351	1.33102	0.198007	-0.243364	0.293506	-0.196049	-0.0470905	-0.0267914	0.163231	0.176949	0.0167201	-0.0930281	-0.117398	-0.0866602	0.13647	-0.142955	-0.0298991	0.275915
O75449	Katanin p60 ATPase-containing subunit A1 OS	KATNA1	-0.143792	-0.18159	0.370775	-0.176879	0.607445	-0.373109	0.162643	-0.391689	-0.0201305	-0.428311	-0.0829604	-0.38949	-0.277056	0.607274	0.946415	-0.329081	0.756799	0.333132	0.113597	0.404055	0.262965	-0.432336	0.0452102	0.86243	0.821585	-0.635845	1.10832	0.0952166	0.361819	0.981707
O75462	Cytokine receptor-like factor 1 OS	CRLF1	-0.118445	-0.118293	0.55812	0.689385	-0.120432	0.418508	0.768344	0.268163	2.51537	0.398873	-0.600065	0.225008	0.0933372	-0.634134	-0.442237	-0.2476	-0.179096	-0.0435169	0.279735	0.191089	-0.251501	-0.238258	0.115568	0.378952	-0.331792	-0.0712382	-0.0839689	0.216462	0.329778	0.289871
O75475	PC4 and SFRS1-interacting protein OS	PSIP1	-0.911985	-1.20074	-0.709885	0.698085	-0.60137	-0.739673	0.320749	-0.544903	1.41706	0.105083	1.18364	-0.387459	2.15071	1.17	-0.30496	0.650496	-0.645983	-0.637101	-0.504009	0.307905	0.310822	-0.0311196	-0.766883	-0.726606	0.0279098	-1.26055	-0.107962	-0.484567	-0.630111	-0.688828
O75477	Erlin-1 OS	ERLIN1	-0.278246	-0.314305	-0.238019	0.18158	0.0378469	-0.336283	-0.73977	-0.0599165	-0.148689	0.595768	-0.991972	-0.518891	-0.334097	-0.174212	0.116181	0.445121	-0.285364	0.127834	-0.190054	0.54665	0.0173281	2.00328	-0.876328	-1.057	0.405328	-0.373952	-0.15225	-0.542522	-0.313643	0.424587
O75487	Glypican-4 OS	GPC4	-1.3165	-0.7019	-1.45327	-1.3152	-0.256625	-0.679841	-0.930666	0.412547	0.672188	-0.475857	-1.51004	-0.238574	0.692497	-1.62072	-2.12953	-2.21431	-1.1283	4.3792	-1.56259	-1.1381	-1.1628	0.00366212	-0.813153	-0.481965	-0.662227	-1.20514	-0.769173	-0.377137	-0.0362377	-1.36938
O75489	NADH dehydrogenase [ubiquinone] iron-sulfur protein 3, mitochondrial OS	NDUFS3	-0.339359	0.437259	-0.52837	0.0637953	0.850447	-0.358024	-0.0265421	0.151088	-0.13224	-0.12478	0.164521	-0.153767	0.320905	-0.502346	0.322765	0.117703	1.55579	0.374645	0.29653	-0.302992	0.20884	0.062983	-0.300858	-0.342678	0.934745	-0.446847	-0.016553	-0.518885	-0.351385	0.394484
O75494	Serine/arginine-rich splicing factor 10 OS	SRSF10	-0.0729111	-0.0577459	-0.00446282	-0.000103637	0.433278	-0.360269	0.190609	-0.0138851	0.742497	-0.0517989	0.175412	-0.0681002	0.716338	0.636256	0.354882	0.156287	0.117663	0.36672	0.255671	-0.149043	0.232801	0.234019	-0.166297	0.100819	-0.0376528	-0.393008	0.569889	-0.31449	-0.377915	-0.130205
O75503	Ceroid-lipofuscinosis neuronal protein 5 OS	CLN5	-0.621292	1.12512	-0.393777	0.16495	1.24281	-0.10796	-0.816824	0.194941	0.120819	-0.573124	0.275362	-0.430063	-0.53513	-0.00158747	-0.871926	1.51786	-0.769856	0.245612	0.21091	0.146831	-0.968218	-0.0332421	-0.0357975	0.23635	-0.479418	-0.0618566	-0.588073	-0.358093	-0.36178	0.579678
O75506	Heat shock factor-binding protein 1 OS	HSBP1	-0.476362	-0.823062	-0.0509889	-0.724715	-0.259856	-1.44003	-0.513841	0.981176	-0.763346	0.805642	-0.101265	0.00232618	-1.35515	-1.63975	0.469904	-0.635809	-0.677549	-0.524763	1.46115	0.0135035	0.565146	0.923066	0.156259	1.45838	-0.570703	0.320016	-0.601078	-0.0446323	1.51378	-0.225747
O75521	Enoyl-CoA delta isomerase 2, mitochondrial OS	ECI2	0.292361	0.212054	-0.069281	0.273985	-0.180216	-0.0236577	-0.116307	-0.072649	-0.185815	0.31783	0.178965	0.194887	-0.0789138	-0.243742	0.395072	-0.0335879	-0.0478773	-0.42537	-0.650386	-0.212847	-0.0149394	0.104685	0.0405869	-0.369029	0.378666	0.748713	0.0116442	0.054525	0.231901	0.449872
O75525	KH domain-containing, RNA-binding, signal transduction-associated protein 3 OS	KHDRBS3	-0.433863	-1.01723	-0.27016	-0.0660026	0.337029	-0.202833	-0.367474	-0.631947	0.443351	-0.357822	-0.665867	-0.922605	0.501225	-0.851119	-0.630723	0.300996	0.189187	1.03194	1.36026	0.0248044	0.772975	-0.258711	0.62591	-0.453312	-0.317605	-0.267751	-0.183074	-0.274155	-0.355299	0.347239
O75528	Transcriptional adapter 3 OS	TADA3	0.246144	0.599292	0.837613	0.398199	0.486205	0.715693	0.947364	0.572638	0.158299	0.614358	0.468652	0.896127	0.252878	0.377898	0.202518	0.0235343	-0.100567	0.218892	-0.0134334	0.135181	0.313168	0.105719	-0.310081	0.210068	-0.356293	-0.209667	0.337516	-0.0157727	0.0102572	0.061752
O75530	Polycomb protein EED OS	EED	-0.474769	-0.641463	-0.997485	-0.85074	0.343691	-1.03129	0.487541	-1.12686	0.682637	-0.878621	0.242815	-0.397207	0.146726	0.317249	0.431159	-0.481425	-0.251379	0.39025	-0.31329	0.0527072	0.0414976	0.403614	0.0590662	-0.345052	-0.251343	0.0379383	0.307874	-0.156975	-0.040074	0.00667626
O75531	Barrier-to-autointegration factor OS	BANF1	-0.0867721	-1.07106	-0.789482	-0.337038	0.48391	-0.988316	1.204	-0.231048	-0.0544904	-0.00767963	-0.102251	0.00818335	0.97335	0.966502	0.231815	0.168647	0.041119	-0.0173517	-0.0979826	-0.128297	0.180457	0.30642	-0.105734	-0.110422	0.0311842	-0.195367	0.588653	-0.161377	-0.0883129	0.104896
O75533	Splicing factor 3B subunit 1 OS	SF3B1	-0.207189	-0.25125	-0.149322	-0.0934229	0.427265	-0.421792	-0.2354	-0.0928407	0.227933	-0.145208	-0.0788105	-0.242973	0.817374	0.312982	0.722504	0.488089	0.530866	0.0333051	0.107743	-0.258022	0.0208479	0.213319	-0.388428	-0.105402	-0.217744	-0.195588	0.607442	-0.308095	-0.277203	0.148947
O75534	Cold shock domain-containing protein E1 OS	CSDE1	0.446937	-0.260192	-0.0360058	-0.0886462	0.342504	0.12151	0.553653	-0.391154	0.105986	-0.349366	-0.0559233	-0.21411	-0.283675	0.237991	-0.062038	0.508315	0.174638	-0.144657	-0.299472	-0.0259651	-0.336966	0.0992768	0.651738	0.120118	0.0497427	-0.177472	0.22203	-0.203986	-0.0624523	0.0208807
O75556	Mammaglobin-B OS	SCGB2A1	-0.457599	-0.225877	-0.396036	-0.129066	0.255411	-0.635527	-0.410526	-0.409694	-0.0388677	-0.342684	0.0199819	-0.209998	0.134851	0.206295	0.0994458	-0.270965	-0.0130393	2.59154	-0.467543	-1.11203	-0.569515	-0.225574	-0.761239	0.307582	1.53786	-0.465484	-0.519116	-0.162814	-0.162748	-0.824089
O75558	Syntaxin-11 OS	STX11	0.383789	1.42485	-0.174789	-0.0447857	0.0288915	-0.0150709	0.0864878	-0.480357	-0.0817761	-0.383634	1.49051	0.240909	1.08595	-0.143451	-0.973124	-0.722972	0.479872	-1.37457	-2.00462	-0.375818	0.96598	-1.21557	-0.728917	-0.239264	-0.21748	0.633222	-0.599499	-0.0820128	-0.455244	0.348889
O75563	Src kinase-associated phosphoprotein 2 OS	SKAP2	0.758423	1.5248	0.444958	0.0651206	0.226079	0.593323	0.10288	-0.259304	-0.0196052	-0.340241	0.666295	0.897919	-0.00800543	-0.348466	-1.15756	-0.637857	-0.360413	-0.613685	-1.05716	-0.0414899	-0.128354	-0.55085	0.12643	-0.363873	-0.591143	0.512197	-0.226767	-0.215134	-0.0224162	-0.162318
O75569	Interferon-inducible double-stranded RNA-dependent protein kinase activator A OS	PRKRA	0.217724	-0.417195	0.692986	-0.017263	0.700428	-0.270587	0.309825	0.0389359	0.210974	-0.148987	-0.404742	-0.336961	1.09113	-0.326714	0.571489	-0.132424	0.716928	-0.285941	-0.133083	-0.108028	0.0192687	-0.0290743	0.450263	-0.277194	0.65262	0.312739	0.013073	-0.184742	-0.263568	-0.242096
O75570	Peptide chain release factor 1, mitochondrial OS	MTRF1	-0.0456782	-0.0789371	-0.296755	-0.0551267	0.192215	-0.0742809	0.107368	-0.0203147	0.218627	-0.16404	0.314405	0.105278	1.45985	0.243975	-0.126091	0.062415	0.0430885	-0.162261	0.0395988	0.11687	0.14687	0.299135	-0.0607473	0.115089	0.115313	0.0817819	0.215286	0.018442	0.209013	0.0093008
O75582	Ribosomal protein S6 kinase alpha-5 OS	RPS6KA5	-0.860453	0.220446	-0.458111	0.900159	0.430716	-0.602802	0.759142	-0.689865	0.415105	0.456011	0.245715	-0.569392	1.68529	-0.0332324	0.787656	0.404804	0.497518	0.544733	0.00789327	-0.357795	0.186577	-0.0100385	-0.465896	-0.00585298	0.188838	-0.489867	-0.38725	-0.973219	-0.415858	0.37552
O75586	Mediator of RNA polymerase II transcription subunit 6 OS	MED6	-0.712647	-0.68514	-0.676362	-0.669463	0.442366	-0.757942	-0.546886	-0.54886	0.669236	-0.197722	0.155553	-0.624384	0.637896	0.913311	0.230929	0.390263	0.719798	0.540944	0.0380507	-0.216546	0.842246	0.789077	-0.319329	-0.244632	0.176816	-0.929584	0.327745	-0.300968	-0.477942	-0.00679136
O75592	E3 ubiquitin-protein ligase MYCBP2 OS	MYCBP2	-0.117532	0.341796	-0.112604	0.468156	-0.0981008	0.0895574	-0.275198	0.256518	0.403497	0.157172	0.372888	0.186955	0.0627917	-0.241648	-0.282159	0.0148738	-0.274655	-0.0929738	0.0716402	0.306791	0.190297	0.367516	-0.55205	0.253659	-0.406167	-0.255753	-0.161643	0.325724	0.348956	0.479906
O75608	Acyl-protein thioesterase 1 OS	LYPLA1	-0.736202	-0.268725	-1.52765	-0.117317	-1.52391	-0.0667407	0.644328	-0.799027	-0.460507	-0.115979	-0.3276	-0.765361	-1.52165	-0.542565	0.470944	-0.40481	-0.917632	1.06555	-0.518946	-0.641098	-0.764776	1.7668	1.27806	-0.176758	-0.521595	0.813513	-0.808981	0.0678123	0.435298	-0.877881
O75616	GTPase Era, mitochondrial OS	ERAL1	0.0868216	0.450273	0.222858	0.238647	0.0890874	0.0524774	-0.00441461	-0.120593	-0.21228	-0.0923124	-0.05056	0.219513	-0.0237476	0.138235	-0.249471	0.32279	0.69172	-0.379672	-0.013857	0.444802	-0.142689	0.393165	-0.142301	0.66226	0.0216625	0.717639	0.464658	0.765045	0.797177	1.32467
O75628	GTP-binding protein REM 1 OS	REM1	-0.161931	-0.434031	-0.175863	0.0793473	-0.0350357	-0.0698884	1.06713	0.471198	0.482779	0.859139	0.169263	-0.206647	-0.18181	-0.628136	-0.162805	-0.212852	-0.333617	0.078179	0.216666	0.121996	-0.316944	0.0337734	0.272825	0.247348	-0.290532	-0.0166587	0.115338	0.233202	0.304544	0.00851568
O75635	Serpin B7 OS	SERPINB7	-0.363675	-0.376432	2.13546	1.71822	-0.212575	0.411366	0.25012	-0.338907	-0.491543	1.94267	-1.27982	1.11635	0.181934	-1.14797	-0.691759	-0.34371	1.401	-0.339433	-0.166719	0.242377	-0.663846	-0.58179	-0.389708	0.285822	0.152643	-0.189898	0.825589	1.37638	1.06256	2.07096
O75636	Ficolin-3 OS	FCN3	1.96938	-0.535835	-0.305788	0.192311	-0.52697	0.0951573	1.29427	-1.13577	-0.833286	1.72181	-1.25334	0.218221	-0.451709	-0.354916	-0.661002	0.137708	-0.5267	-0.56618	0.0657674	0.90124	-0.457214	-0.00814699	-0.0243184	0.0400009	-0.951327	1.55789	0.605309	0.81867	0.24025	0.291211
O75643	U5 small nuclear ribonucleoprotein 200 kDa helicase OS	SNRNP200	-0.32112	-0.387804	-0.0862042	-0.144546	0.290876	-0.567788	-0.303564	-0.123605	0.290458	-0.297375	-0.0672627	0.114671	0.431562	0.564846	0.389571	0.581509	0.263477	0.211577	0.108186	-0.445424	0.492617	0.249042	-0.443186	-0.312292	-0.103902	-0.430565	1.31669	-0.516096	-0.448219	-0.0253031
O75648	Mitochondrial tRNA-specific 2-thiouridylase 1 OS	TRMU	0.225779	0.192305	-0.0200389	0.0856	0.459644	0.229324	0.801784	0.218479	0.51766	0.0457178	0.705833	0.828232	0.198378	0.278496	-0.074175	-0.047804	0.0396411	0.0249356	0.000303767	0.0587641	0.0799387	0.206825	0.179305	0.00839938	-0.228226	0.118472	0.437503	-0.135689	0.0441313	0.154349
O75663	TIP41-like protein OS	TIPRL	-0.0925053	-0.172842	0.0461476	0.148962	0.319673	-0.129422	-0.204317	-0.145715	0.270888	-0.013061	0.0800898	-0.0389271	0.0272736	0.323858	0.690668	0.0216925	0.745145	-0.117766	-0.391798	-0.187769	-0.295857	0.0925925	-0.0393691	-0.570026	0.00396673	-0.458555	0.025012	-0.292818	0.0281907	-0.0703616
O75665	Oral-facial-digital syndrome 1 protein OS	OFD1	-1.51152	-0.134922	-0.950913	-0.365136	0.192298	-0.646967	0.880977	-0.906469	0.587224	-1.27046	0.98605	-0.999793	0.35834	1.22559	0.371038	0.452155	-0.370138	-0.465254	-0.260506	-0.504454	-0.662799	0.845744	-0.137528	-0.67401	-0.292552	-0.266339	-0.0722262	-0.562211	0.143252	-0.614091
O75674	TOM1-like protein 1 OS	TOM1L1	-1.1476	-1.57742	-1.08955	-1.14325	-0.490921	-1.03892	-1.28115	0.234779	0.478669	-1.07073	-1.64671	1.68225	0.0592176	0.755203	0.672029	0.676792	0.364132	0.357015	0.547134	-0.517891	-0.350072	0.158807	0.113875	0.110573	-0.730431	-0.491056	-0.00253908	-0.30273	0.0729512	-0.534891
O75676	Ribosomal protein S6 kinase alpha-4 OS	RPS6KA4	0.217905	0.322473	-0.552881	0.648495	0.524482	0.11731	-0.122677	0.0213187	0.144825	-0.0176916	0.960767	-0.0512175	-0.0589903	0.474038	-0.458734	-0.649721	0.0585669	-0.489818	0.24676	0.0805004	0.100763	-0.595002	-0.771632	-0.204748	0.565973	-0.294522	-0.517473	-0.150785	-0.0734955	0.625185
O75683	Surfeit locus protein 6 OS	SURF6	-0.517494	-0.076066	0.296892	-0.0478627	0.281031	-0.283474	-0.827853	-0.00911231	0.275375	-0.31996	-0.00460002	-0.49647	0.723234	0.408479	-0.162441	-0.215386	-0.501538	0.514012	0.37141	0.246767	0.205063	0.0372977	0.32168	0.620968	-0.309699	-0.18994	0.0844775	0.467734	0.0972474	-0.0943189
O75688	Protein phosphatase 1B OS	PPM1B	0.251659	-0.992996	-0.441933	-0.0952513	-0.262508	-0.97086	1.37111	-0.804044	-0.0867008	-0.398063	0.256134	0.011605	-1.48358	0.357929	-0.291939	0.0905935	-0.0666692	0.369239	-0.266076	0.206201	-0.0493836	0.662365	0.239982	0.205969	0.197296	0.145989	0.304515	0.366662	0.00625843	-0.164473
O75691	Small subunit processome component 20 homolog OS	UTP20	-0.122995	-0.207054	-0.148849	-0.108538	0.0295142	-0.228037	-0.142963	-0.200726	-0.0203425	-0.00792221	-0.203567	-0.0371269	-0.158299	0.919489	0.347846	-0.0914361	0.226052	0.0108133	0.474821	-0.0236781	-0.175547	0.159832	0.0576314	0.224753	-0.265304	0.271192	0.534168	0.189583	0.150114	0.0607558
O75694	Nuclear pore complex protein Nup155 OS	NUP155	-0.1979	-0.328165	0.108744	0.00835626	0.581766	-0.401149	-0.131068	0.0218762	0.136548	-0.196318	-0.0867926	-0.263653	0.888924	0.435268	0.690795	0.22074	0.43805	0.279447	0.127147	-0.0218405	0.109971	0.0300631	-0.0213508	0.0469353	-0.0395429	0.00916204	0.442895	-0.108831	-0.291338	0.203031
O75695	Protein XRP2 OS	RP2	-0.142443	1.23583	-0.535376	0.110426	0.0258265	0.0289801	-0.1245	0.149152	-0.273568	-0.0580636	0.119972	-0.0739437	-0.349624	-0.0413719	-0.918181	-0.514996	-0.150486	-0.996643	-0.576656	0.178925	0.755777	0.369047	-0.92976	-0.193126	-0.405192	0.315821	-0.582562	-0.315616	0.00200109	0.440352
O75717	WD repeat and HMG-box DNA-binding protein 1 OS	WDHD1	-0.239461	-0.891776	1.04781	-1.05906	-0.192784	-0.381246	-0.603817	-0.899446	-0.645986	-0.712563	-1.13529	-0.486289	-0.538352	1.69218	0.439356	0.0882395	-0.116624	-0.293144	-0.567692	-0.266118	0.877322	-0.304899	-0.165137	-0.233551	0.0857907	0.189765	0.740519	-0.234872	0.112416	-0.608486
O75718	Cartilage-associated protein OS	CRTAP	1.69227	0.443355	1.45941	-0.81314	0.247928	1.19176	-0.248851	1.08744	-0.128895	-1.28232	-0.833777	-0.539891	-0.770056	0.63651	0.10133	0.0612671	-0.860687	-1.05398	-1.22022	0.653128	-1.10742	-0.643653	1.17322	-0.909508	-0.177659	-0.350138	-0.0976781	-0.880625	-0.134826	-0.551765
O75746	Calcium-binding mitochondrial carrier protein Aralar1 OS	SLC25A12	-0.21537	0.0796628	-0.665317	0.362509	0.245866	0.0481141	-0.605053	0.618953	-0.176619	0.0835792	0.190056	-0.0311954	-0.733824	-0.5824	1.3523	-0.479738	0.906312	-0.950238	-0.546128	-0.0551725	-0.0380931	-0.179044	-0.618681	-0.293664	0.786453	-0.424935	-0.321166	-0.140476	-0.386464	0.376207
O75781	Paralemmin-1 OS	PALM	0.15913	-0.7359	-0.0898595	1.34548	-0.130262	0.377553	0.9218	0.47758	-0.872564	1.6137	-0.906751	-0.290962	-0.113513	-1.06667	0.284762	-1.45941	-0.117689	-0.277731	1.12372	0.938706	-0.446342	0.379177	-0.168864	0.754842	-1.01035	-0.412206	-0.557388	0.324172	0.204164	1.27496
O75787	Renin receptor OS	ATP6AP2	-0.710978	-0.238637	-0.358409	-0.989953	0.301043	-0.585511	-0.789227	-0.427478	-0.0939379	-0.283504	-0.243062	-0.0840496	-0.951328	0.714817	0.219428	1.24296	-0.0914505	-0.357864	-0.770036	-0.698859	0.966986	0.438648	-0.449554	-0.637366	0.576308	0.641047	-0.347768	-0.553194	-0.193101	-0.599083
O75791	GRB2-related adapter protein 2 OS	GRAP2	0.772478	0.466588	-0.712475	3.88091	0.184885	0.430566	0.527443	-0.0674602	-0.138109	-0.838934	2.7564	0.221479	0.184184	-0.447716	-0.989787	-1.06198	-0.804044	-1.10855	-1.17829	0.845889	0.440363	-0.938762	-0.374725	-0.253232	-0.406744	0.119228	-0.60916	0.374693	0.0277618	0.347538
O75792	Ribonuclease H2 subunit A OS	RNASEH2A	0.446376	0.247195	-0.461201	0.338733	-0.0497576	0.430278	0.0352245	0.200576	0.154983	-0.702826	0.917776	0.265639	0.214959	0.177878	-0.124469	-0.192157	-0.132063	-0.600903	-0.639454	0.053193	0.40803	0.01382	0.362998	0.0939326	-0.556399	0.0729736	-0.126512	-0.110149	-0.177928	-0.0744747
O75794	Cell division cycle protein 123 homolog OS	CDC123	0.06974	-0.475709	0.46307	-0.540476	1.28365	-0.579917	0.315423	-0.514939	0.2396	-0.298751	0.115191	-0.087938	-0.10522	1.31891	-0.294651	-0.751508	-0.526344	-0.871477	-0.859528	-0.521837	0.0813633	-0.00708904	0.350152	0.0760159	-0.571996	0.433197	0.383224	-0.287873	0.0243345	-0.722579
O75815	Breast cancer anti-estrogen resistance protein 3 OS	BCAR3	0.0496919	-0.0625663	0.222151	-0.308406	-0.153695	-0.325987	-0.297732	-0.194863	-0.0160733	-0.118494	-0.388662	-0.145257	0.0580987	0.561742	-0.00169286	-0.980325	-0.685694	-1.57739	-0.27089	0.0786502	-0.0356465	0.916056	1.04834	0.601041	0.251356	-0.0649524	-0.339509	0.489671	0.607612	1.18601
O75818	Ribonuclease P protein subunit p40 OS	RPP40	0.189486	-0.414538	-0.0444252	-0.0784552	0.981879	-0.462332	-0.354132	-0.146632	-0.0207785	-0.383254	0.270232	-0.168296	-0.177402	0.382878	0.568636	0.156365	0.196146	0.141487	-0.0924259	-0.129787	0.183829	0.163857	0.00411651	-0.263978	-0.0103615	-0.255354	0.12639	-0.428068	-0.289337	-0.0276538
O75821	Eukaryotic translation initiation factor 3 subunit G OS	EIF3G	-0.391938	-0.0448518	-0.137031	-0.00260962	0.189156	-0.142614	-0.439741	-0.144929	0.288984	-0.110101	0.560725	-0.55177	0.366878	0.185415	0.461937	0.306259	0.186334	0.308039	0.118854	-0.206371	-0.00135118	0.141253	0.0633741	0.158576	0.000732061	-0.897922	0.179345	-0.63683	-0.407157	0.11978
O75822	Eukaryotic translation initiation factor 3 subunit J OS	EIF3J	-0.201378	-0.32158	-0.158308	-0.0988774	0.858128	-0.276505	-0.281323	-0.150058	0.300015	-0.442063	0.269361	0.941894	-0.131258	0.0244175	-0.175487	-0.190166	0.0319852	0.060353	-0.411912	-0.168645	0.161494	-0.16396	0.327043	0.416461	-0.551644	-0.421105	0.1864	-0.251911	0.206679	0.225714
O75828	Carbonyl reductase [NADPH] 3 OS	CBR3	-0.123832	0.15612	-0.683143	0.0269001	-0.263628	0.0944088	1.17673	0.123756	-0.403053	0.582788	0.636702	0.139684	-0.988562	-0.554141	-0.927039	0.165845	-0.929101	-1.17097	-1.3043	-0.253316	1.30931	-0.742954	-0.717289	-0.180622	0.308475	0.0444932	-0.627794	0.149849	0.0764148	-0.270419
O75832	26S proteasome non-ATPase regulatory subunit 10 OS	PSMD10	-0.272832	0.065669	-0.0425065	0.470112	0.394292	-0.460996	0.60834	-0.421816	-0.0578437	-0.491714	0.00980977	-0.585319	0.244577	0.846234	0.102434	0.460883	0.0050594	-0.0330166	0.119196	-0.0098752	-0.512115	0.195723	-0.324933	-0.342262	0.363224	0.585635	0.787607	-0.0146163	-0.0603932	-0.0373031
O75843	AP-1 complex subunit gamma-like 2 OS	AP1G2	0.471198	0.39646	-0.0605681	-0.223066	0.219491	-0.463637	-0.925236	-0.379904	0.51788	-0.726156	0.33766	-0.642408	0.599854	-0.0552045	0.243029	0.744881	-0.465368	0.017994	0.756639	-0.0921557	0.469529	-0.257931	-0.129002	-0.105864	-0.741889	-0.224252	-0.124572	-0.210468	-0.323053	-0.403637
O75844	CAAX prenyl protease 1 homolog OS	ZMPSTE24	-0.0824274	0.0801049	-0.14859	-0.349183	-0.233927	-0.794924	-1.4688	-0.5218	-0.0491194	-0.661988	0.157612	-0.509344	-0.687381	0.361476	0.306611	0.686522	0.175568	-0.285694	-0.374528	-0.0857821	0.877271	0.401014	-0.0400404	-0.0981972	-0.106571	0.395397	-0.387125	-0.219667	-0.574692	0.241767
O75864	Protein phosphatase 1 regulatory subunit 37 OS	PPP1R37	0.108428	0.202162	0.148399	-0.147853	-0.224687	-0.228627	0.167359	-0.211474	-0.198844	-0.205896	-0.524214	0.216638	-0.0154514	0.09444	-0.116179	0.0409871	0.260336	-0.00451601	-0.0470674	0.0164609	0.03313	0.29635	0.0312354	0.0397029	-0.09961	0.0958796	0.254318	0.0301674	0.0590701	-0.00181829
O75874	Isocitrate dehydrogenase [NADP] cytoplasmic OS	IDH1	0.329995	0.279203	-0.728455	-0.513988	0.419594	-0.696059	0.716228	-0.756482	-1.21501	-0.201334	-1.03388	-0.257199	0.175692	-0.650833	0.698238	0.22288	-0.160721	-1.08987	-0.134729	-0.637775	-0.407437	-0.289507	0.186201	-0.606406	2.40012	0.0442047	-0.433939	-0.329211	0.00623149	-0.522728
O75879	Glutamyl-tRNA(Gln) amidotransferase subunit B, mitochondrial OS	GATB	-0.592729	-0.128984	-0.61538	-0.105174	0.442065	-0.209484	-0.102257	-0.418291	-0.419999	-0.0692294	-0.52659	-0.424088	0.383206	-0.00992397	0.968349	0.38381	0.338312	-0.266299	0.143063	0.075418	-0.335441	0.302835	-0.18069	0.14077	0.359915	0.161523	0.372265	-0.281138	-0.23688	-0.174194
O75880	Protein SCO1 homolog, mitochondrial OS	SCO1	-0.547688	0.106367	-0.831595	-0.387988	0.638762	-0.620843	-1.34405	-0.370181	0.180349	-0.69087	0.232904	-0.806387	-0.625872	-0.424158	0.712805	0.0333529	0.158751	0.762061	0.174711	-0.68008	0.813384	-0.866497	-0.904438	-0.664923	0.162064	-0.796036	0.266445	-0.602845	-0.305971	0.507962
O75881	25-hydroxycholesterol 7-alpha-hydroxylase OS	CYP7B1	0.976877	0.403381	0.891329	0.632501	-0.0236774	1.01094	0.392839	0.707474	-0.519277	0.176235	-0.254083	0.0552817	0.00884705	0.135786	-0.179135	1.3034	0.515532	-0.427402	1.25384	1.16981	-0.71048	-0.207535	0.75086	-0.0895986	-0.243146	-0.135507	0.0318138	0.430401	-0.0796543	0.855737
O75882	Attractin OS	ATRN	-0.0642649	0.17122	-0.800623	-0.19477	0.103968	-0.49598	-0.383578	-0.360736	0.0525355	0.813565	-0.890384	0.0277468	0.352756	-1.16161	0.717435	-0.41776	-0.350163	0.445922	-0.0886569	0.0607613	-0.369786	1.30029	0.273145	0.493637	-0.0051656	1.02327	0.101286	0.895004	0.521207	0.173973
O75884	Putative hydrolase RBBP9 OS	RBBP9	-1.79916	-1.2633	-1.39445	-0.31911	-0.694704	-1.08419	-1.16008	0.779412	2.61517	0.0727032	0.510589	-0.952787	-0.0450307	0.183559	1.13527	0.85002	-1.16718	-0.267416	0.411742	-0.230587	-0.695589	0.371298	-0.00890487	-0.660109	-0.597688	-0.70693	0.272466	-0.0846438	-0.871944	-0.580817
O75886	Signal transducing adapter molecule 2 OS	STAM2	0.0368113	-0.056877	0.153714	0.373486	0.0892937	0.155551	0.298836	0.377436	-0.0235557	0.382139	0.261159	-0.103472	0.155602	0.306688	0.21941	0.354991	0.333032	-0.014753	-0.00149471	0.282857	-0.114207	-0.286749	0.12155	-0.0902576	0.108728	-0.297056	0.024699	-0.177049	-0.179465	0.333325
O75888	Tumor necrosis factor ligand superfamily member 13 OS	TNFSF13	-1.31358	0.0360472	-1.60191	0.491768	-1.86168	1.775	-1.13562	2.00056	-1.72234	0.282882	-1.72517	1.76111	-1.70291	-1.87397	-1.95595	-3.84839	-2.03785	-2.96463	-2.60034	-0.903628	-1.50022	-3.10079	-3.25494	-0.0315581	-2.54839	0.557708	-1.16943	4.04844	-0.25282	0.92844
O75891	Cytosolic 10-formyltetrahydrofolate dehydrogenase OS	ALDH1L1	0.191094	-0.410339	-0.807968	0.793302	-0.444919	0.559415	1.48294	-0.170876	0.408956	1.49041	-0.847627	0.670194	-0.044617	-0.910957	-0.657944	-0.777518	-0.387394	0.0189002	-0.478785	0.84249	-0.688344	-0.572576	-0.493064	-0.398059	-0.234195	0.0318175	-0.499973	0.241722	0.95746	0.78387
O75909	Cyclin-K OS	CCNK	-0.118646	-0.0282395	0.0467686	-0.11419	0.142688	0.0154605	-0.290943	-0.27868	0.0627058	0.280642	-0.0114203	0.425965	0.0243133	0.557216	0.075691	0.129655	0.189755	0.466242	-0.0336244	-0.0320519	-0.147804	0.450994	0.0511964	0.122707	-0.250673	0.0566609	0.651584	0.0855781	0.0630782	0.170305
O75911	Short-chain dehydrogenase/reductase 3 OS	DHRS3	0.510779	0.37456	0.324137	-0.283926	-0.26158	-0.878042	-0.12314	-0.559698	0.748798	-0.383673	1.27521	-0.767803	-0.62654	-0.0682322	-2.01751	-1.89458	-0.59051	0.914684	0.691337	-0.211094	0.41002	0.0930516	0.584404	-0.688306	0.636403	0.204604	-0.50817	-0.0492426	-0.323181	-0.330672
O75915	PRA1 family protein 3 OS	ARL6IP5	0.282282	0.80443	0.154404	0.662955	-0.141893	0.33906	-0.0175716	0.998141	-0.33135	0.192329	0.278852	0.356887	-0.432781	-0.387408	-0.268109	-0.286393	-0.350686	-0.534177	-0.246018	0.547762	0.452995	-0.558732	-0.155211	-0.50313	0.0646695	0.013305	-0.577798	-0.147731	-0.184448	0.528275
O75923	Dysferlin OS	DYSF	0.02932	0.648232	0.268621	0.281498	0.0364936	0.093903	0.119973	-0.118032	-0.0407373	0.225423	0.378614	0.0159443	-0.217704	-0.135312	-0.120669	-0.223912	-0.0700752	0.00349388	-0.564148	0.146628	-0.0551055	0.234447	0.443222	-0.124437	-0.382713	0.515177	-0.0987999	0.171633	0.55574	0.35005
O75925	E3 SUMO-protein ligase PIAS1 OS	PIAS1	0.122265	-0.0128076	-0.173166	-0.0724299	-0.23286	-0.0899816	0.207616	0.204988	-0.152543	0.365387	0.214899	1.21114	0.053828	0.143883	-0.458191	0.050977	0.0455363	0.0919235	-0.0963245	0.121865	-0.0461773	0.190005	0.0372039	0.138715	-0.00495097	0.153817	0.219279	0.0698866	0.072631	-0.0834435
O75934	Pre-mRNA-splicing factor SPF27 OS	BCAS2	-0.369127	-0.165728	-0.388602	-0.0133351	0.124789	-0.479418	0.430764	-0.233026	0.168517	-0.337378	-0.00162198	-0.195441	0.446395	0.0246436	0.316744	0.574754	0.48088	0.4591	0.0981787	-0.131214	0.148838	0.516764	-0.338375	0.0650128	-0.272289	-0.387284	0.723816	-0.41232	-0.318062	0.238259
O75935	Dynactin subunit 3 OS	DCTN3	0.210247	0.109389	0.523663	0.193367	-0.23242	-0.0758617	-0.0389003	0.307674	0.071425	0.0789523	-0.199268	-0.408525	-0.24813	0.326692	0.216531	-0.0281955	-0.115168	-0.599836	-0.355146	0.339151	0.382261	0.222449	-0.289022	-0.252184	0.421218	-0.0843146	0.495101	-0.111758	-0.161542	0.0142909
O75937	DnaJ homolog subfamily C member 8 OS	DNAJC8	-0.300994	-0.293001	0.481615	0.299641	-0.101735	-0.443029	0.143525	-0.493855	0.95405	-0.355106	0.800424	-0.283018	0.462192	0.26373	-0.878912	0.533785	0.165239	0.0653217	-0.051474	0.0181083	0.347639	0.486611	-0.125562	-0.547635	0.0441516	-0.795669	0.824162	-0.495265	-0.605879	-0.417853
O75940	Survival of motor neuron-related-splicing factor 30 OS	SMNDC1	-0.0694298	-0.0854969	0.0116318	0.145954	0.0803828	-0.0737693	0.0989417	-0.0157945	0.277782	0.0458652	-0.0286194	0.122817	0.309186	0.399912	0.127151	0.0346242	0.307876	0.175723	0.133088	0.289888	0.322032	0.757435	0.0724094	0.0246771	-0.233308	-0.810996	0.539704	-0.387575	0.0359122	-0.0374384
O75943	Cell cycle checkpoint protein RAD17 OS	RAD17	-0.0141036	0.0500293	0.100003	0.05795	0.228197	-0.157056	0.0779925	0.0624093	0.265606	-0.0373459	-0.0643542	-0.0677312	-0.0615413	0.183648	0.0812444	-0.225762	-0.11796	0.466599	-0.147485	0.318532	0.0921747	-0.128919	0.035931	0.0021775	-0.0694472	4.90726e-05	0.147481	0.0269357	0.0145851	0.0419063
O75947	ATP synthase subunit d, mitochondrial OS	ATP5H	-0.40752	0.231134	-0.586248	0.112426	0.712431	-0.151274	-0.692394	0.160857	-0.293465	-0.220119	0.179974	-0.420389	0.532366	0.560588	-0.520033	-0.0836147	0.24538	0.482369	0.292788	-0.197615	0.0411797	0.32828	-0.38324	-0.546416	0.693942	-0.33066	-0.43804	-0.241556	-0.325193	0.326888
O75955	Flotillin-1 OS	FLOT1	-0.229605	0.428722	0.536068	-0.190913	-0.0554069	-0.543309	0.0332265	-0.148225	0.111868	0.0560762	0.0253905	-0.0209211	0.0122272	0.228599	0.847452	-0.189739	0.349139	-0.672423	0.780731	-0.438974	0.201356	0.35641	-0.898868	-0.357217	-0.518876	0.175246	0.212757	-0.313623	-0.405239	0.290284
O75962	Triple functional domain protein OS	TRIO	0.249421	0.424941	0.519934	0.16879	-0.313842	0.191262	0.418143	0.671512	0.151267	0.167146	-0.11198	0.0715167	0.144473	0.194236	0.145056	-0.305874	-0.160938	-0.0314605	-0.257489	0.0130956	0.103778	0.0364518	-0.0809653	0.24462	0.257954	-0.505435	0.438621	0.101617	0.233981	0.00779612
O75964	ATP synthase subunit g, mitochondrial OS	ATP5L	0.0609618	-0.0386506	-0.374969	0.0536163	0.662935	-0.509101	-0.335681	-0.214879	-0.184874	0.0682114	-0.454466	-0.202333	0.578253	0.515396	-0.587453	-0.116192	0.196167	0.175109	0.18653	-0.396472	0.0367536	0.337564	-0.633881	-0.425899	0.599261	-0.301746	-0.287415	-0.40596	-0.688809	0.148901
O75970	Multiple PDZ domain protein OS	MPDZ	0.478149	-0.396746	0.937433	0.216224	-0.390146	-0.0969331	0.0200553	0.227744	0.626608	0.274252	-0.224639	0.55323	0.892049	0.208923	0.502477	-0.216919	-0.255525	0.188647	0.460046	1.00927	-0.386659	0.186875	0.393544	0.0369414	0.786925	0.085275	0.252313	0.335359	0.504781	0.686781
O75976	Carboxypeptidase D OS	CPD	-0.198567	-0.762816	0.0757172	-0.33404	0.875136	-0.713613	-0.991399	-0.945866	0.487696	-0.376554	-1.07622	-0.419118	0.127285	-0.886263	0.420823	0.167509	0.417506	1.13413	-0.0312741	-1.04984	0.173175	1.43492	-0.205802	0.671871	-0.583076	-0.870514	0.344676	-0.546513	-0.377707	-0.710303
O75995	SAM and SH3 domain-containing protein 3 OS	SASH3	-0.529101	2.01968	-1.3916	1.71611	0.143955	0.892217	-0.444777	-0.929092	-0.0622501	-0.812486	2.52581	2.84074	-1.86177	-0.341151	-1.80025	-0.571711	-0.467226	-0.85064	-1.0638	0.38005	0.459069	-0.902454	-0.365745	-0.353663	-0.528031	0.1299	-0.700761	0.255711	0.010562	0.304154
O76003	Glutaredoxin-3 OS	GLRX3	-0.297291	-0.14285	-0.292873	-0.132167	0.279979	-0.155732	0.0257171	-0.69976	0.0399479	-0.69042	-0.0688051	-0.588692	-0.562075	1.73237	0.280016	0.213532	-0.268678	-0.421062	-0.508277	-0.290369	-1.10547	0.811687	0.888537	-0.259193	-0.0686936	-0.236286	0.821971	-0.328455	-0.15334	-0.557904
O76009	Keratin, type I cuticular Ha3-I OS	KRT33A	-0.784272	-0.825528	0.867424	-0.591518	-0.372394	-0.612942	0.349	0.219932	4.74246	0.500514	0.0332541	0.792053	-0.0104742	-0.3545	-0.276396	-0.149675	0.107489	0.351471	-0.192102	0.0174416	-0.131601	0.232492	-0.0676068	0.273411	0.0101863	0.0441096	0.0524278	-0.0695625	0.0725643	0.193694
O76011	Keratin, type I cuticular Ha4 OS	KRT34	-0.557395	-0.886208	1.31915	0.302601	-1.04993	-0.986928	-1.31569	-0.891133	5.1868	-0.0130092	-0.216511	-0.446831	-1.01028	-1.87163	-1.57082	-0.534195	-0.657766	-2.08443	-2.26552	-2.69392	-1.62811	-1.57043	-2.88662	-1.1257	-2.32684	-1.95125	-0.779475	-0.613418	-1.4665	0.870582
O76013	Keratin, type I cuticular Ha6 OS	KRT36	-0.0113827	-0.858797	0.929917	0.66614	-0.15996	-0.37523	-0.243276	0.41677	1.21844	1.12283	-0.663383	-0.00451094	0.711366	-0.339358	0.541958	-0.176156	-0.146792	0.28293	0.292259	0.0285279	-0.202153	-0.0854568	-0.194924	0.156025	-0.218403	-0.418651	0.150375	0.169741	0.0982653	0.491078
O76015	Keratin, type I cuticular Ha8 OS	KRT38	-0.271477	-0.349656	0.313075	-0.434982	-1.02619	-0.743383	-0.00677148	-0.318571	4.34253	-0.0964201	-0.590917	-0.0759573	-0.42388	-1.09681	-0.753178	-0.328342	-0.147175	0.257245	-0.0738313	-0.0284105	-0.237784	0.460398	0.155093	0.134528	-0.226213	0.133804	0.132383	0.00303317	0.186441	-0.105886
O76021	Ribosomal L1 domain-containing protein 1 OS	RSL1D1	-0.376067	-0.134131	-0.170966	0.255743	0.480283	-0.0179985	-0.44692	-0.47964	-0.366673	-0.304146	-0.406751	-0.35788	0.742357	0.47697	0.0517677	0.323152	-0.504079	0.242322	0.426739	-0.470641	-0.0807479	0.237499	-0.141327	0.139587	0.496041	-0.783278	0.735304	-0.0723479	-0.363709	0.179344
O76024	Wolframin OS	WFS1	-0.662572	-0.181203	0.345365	-0.615472	-1.3677	-0.961843	-0.721445	-0.266135	0.390007	1.62578	1.05001	-0.336882	-0.9971	-1.5402	-0.507444	-0.964133	-0.297504	0.57875	0.127658	-0.187535	0.759248	0.827712	-0.372326	0.238987	-0.117098	-0.655321	-0.181493	-0.0753406	-0.137962	-0.176995
O76027	Annexin A9 OS	ANXA9	-0.593628	-0.70841	-0.614553	-0.40575	-0.651728	-0.77982	-0.149509	-0.594619	0.143915	0.53226	-1.45765	0.178067	-1.00367	-1.34161	2.41036	-0.526491	-0.399208	-1.46477	1.29054	-0.78903	-0.915858	-0.776587	0.260176	-0.710583	-0.011753	-1.07813	-0.520889	-0.560887	-0.291468	0.955815
O76031	ATP-dependent Clp protease ATP-binding subunit clpX-like, mitochondrial OS	CLPX	-0.223866	-0.26577	0.153902	-0.50435	0.768217	-0.337752	-0.102569	-0.533173	0.0737692	-0.599219	-0.0753626	-0.286487	-0.0806907	0.412031	0.619279	0.189355	0.639893	0.306212	-0.0328688	-0.47793	0.0465599	0.273149	-0.360167	-0.194211	0.125338	-0.359954	0.342541	-0.356691	-0.206797	0.0857574
O76054	SEC14-like protein 2 OS	SEC14L2	-0.133784	-0.291802	0.255547	-0.35008	0.515449	0.00450074	0.106832	0.0341953	0.450316	0.0721919	0.841429	0.38687	-0.660328	-0.968178	-0.101542	-0.424736	-0.269986	-0.458931	0.354083	-0.731149	0.0907757	-0.338294	0.178276	0.0897885	-0.680382	-0.281246	-0.179302	0.0594295	0.236145	-0.282582
O76061	Stanniocalcin-2 OS	STC2	-1.96787	-2.47651	-2.89789	-2.60351	-3.11231	0.198047	-1.74922	3.71353	-2.39469	-1.63021	-3.15264	5.12086	-2.1016	-4.17422	-2.60566	-3.51149	-2.78713	-3.07806	-2.603	-2.42824	-2.46348	-2.26512	-2.99572	-1.38559	-3.02109	-1.3276	-1.93235	-0.358822	-0.866827	-2.34537
O76062	Delta(14)-sterol reductase OS	TM7SF2	-1.10085	-1.10047	-0.448742	-1.12519	-1.14552	-1.4471	-1.51316	-0.115039	0.925373	0.462619	-1.0948	-0.872933	0.232814	-0.121792	0.644233	-0.301215	0.0309612	0.489322	0.0614481	-0.431318	0.0654069	1.21379	0.501843	-0.00342911	1.07746	-0.014558	-0.188219	0.0571178	-0.208557	0.491745
O76070	Gamma-synuclein OS	SNCG	-1.31491	-1.28703	-1.60861	1.02464	3.46154	-1.05962	-0.934123	-1.20427	-1.77496	0.250216	-1.96183	0.0625336	0.308079	-1.88088	0.677341	-2.23774	-1.48754	-1.93294	0.273849	-0.242222	-1.60227	0.495073	-0.929516	-0.405335	-2.34253	-1.14477	-0.32391	0.194403	3.12422	1.70958
O76071	Probable cytosolic iron-sulfur protein assembly protein CIAO1 OS	CIAO1	-0.414808	0.222721	-1.05724	-0.693518	0.215119	-0.486709	-0.149135	-0.186404	-0.407537	-0.864691	0.292994	1.23848	-0.747636	0.697059	0.149685	0.182932	-0.15989	0.245238	-0.317243	-0.279907	0.0665252	0.0833875	-0.0982346	-0.0663876	0.0248117	-0.402609	-0.0907091	-0.650416	-0.28646	-0.276895
O76074	cGMP-specific 3',5'-cyclic phosphodiesterase OS	PDE5A	-0.17615	-0.437696	0.190378	0.365242	-0.30326	0.221046	0.894907	0.313749	-0.281923	1.60022	-0.597207	-0.058532	1.05409	-0.261619	-0.627974	-0.448716	0.30199	0.321388	0.466755	0.310546	-0.585153	0.138498	-0.164526	0.380121	-0.0101699	-0.169115	0.133621	0.919786	0.039458	-0.142661
O76075	DNA fragmentation factor subunit beta OS	DFFB	0.406592	0.12497	-0.156837	0.237443	-0.0778687	0.0993588	0.808742	0.0298452	-0.136806	0.482886	0.413704	0.428225	0.169032	-0.0424236	-0.296757	-0.120084	0.072553	0.0308941	0.155461	0.258688	-0.163899	0.041441	0.0280151	0.207801	-0.218392	0.179209	0.0901714	0.199043	0.350871	0.0986025
O76094	Signal recognition particle subunit SRP72 OS	SRP72	0.0197161	-0.107449	-0.307274	-0.179351	0.0056025	-0.279109	-0.281547	-0.229902	-0.138893	-0.314712	0.0764854	-0.196427	0.0937465	0.0304553	0.382593	0.886211	-0.0184943	0.0701913	-0.224405	0.0220027	0.502909	0.327555	-0.209546	-0.0170517	0.216573	-0.135438	-0.0678328	-0.238371	-0.4473	0.0166288
O94760	N(G),N(G)-dimethylarginine dimethylaminohydrolase 1 OS	DDAH1	-0.962223	-0.865832	-1.01582	0.103754	-0.651654	-0.653471	0.985354	-0.799986	-0.838696	-0.19559	-0.668616	-0.170394	0.190676	0.356221	0.0888547	-0.278966	-1.08457	1.33036	2.83736	-0.917939	-0.821988	-1.11431	-1.1385	-0.0642389	0.712173	-1.0274	-0.127095	-0.183549	0.138103	-0.18841
O94762	ATP-dependent DNA helicase Q5 OS	RECQL5	-0.0196959	-0.0365307	0.115994	0.0548601	0.0436194	-0.0811337	0.0992709	-0.0232609	0.100703	0.0565201	0.0208273	0.155595	0.177253	0.00491275	0.0650282	1.45448	-0.273276	0.37571	-0.339605	0.0367149	0.31289	0.0512361	-0.423138	0.929713	-0.485188	-0.278946	0.0449677	0.549543	-0.237758	-0.169814
O94763	Unconventional prefoldin RPB5 interactor 1 OS	URI1	0.0245769	-0.0276051	-0.209147	0.400402	-0.318039	0.0202342	1.1577	-0.284482	-0.594339	0.59225	-0.302449	0.490015	0.325715	-0.327241	-0.0285788	0.101188	0.093793	0.0623802	0.125718	0.361606	0.268299	0.0375717	0.081756	0.219052	0.00705051	0.156346	0.825152	0.316059	0.174776	0.269965
O94766	Galactosylgalactosylxylosylprotein 3-beta-glucuronosyltransferase 3 OS	B3GAT3	0.310154	0.15847	-0.0915049	0.018137	0.0599198	0.123005	-0.382389	0.104834	-0.044845	0.0962959	-0.198232	0.456419	0.694801	1.16446	-0.466754	0.136779	0.110997	-0.491046	-0.138327	0.326425	-0.231496	0.148531	0.188964	0.502216	0.0813762	0.0144126	-0.575324	0.413032	0.235848	-0.141948
O94769	Extracellular matrix protein 2 OS	ECM2	-0.140467	-0.5447	-2.09293	-0.220376	-1.85214	-1.29511	-0.45773	-0.496937	-1.05681	0.39108	-0.748222	2.51848	-1.22951	-1.69591	-1.23908	-1.30395	-0.781595	-0.307602	0.701136	0.543328	-0.995822	0.538661	-1.07426	2.30372	-0.710371	-0.588401	-0.665378	1.07585	1.86266	0.0538418
O94776	Metastasis-associated protein MTA2 OS	MTA2	-0.346375	-0.455813	-0.366024	0.0269316	0.44345	-0.438104	-0.200693	-0.38805	0.647805	-0.452547	0.219922	-0.233981	0.0281782	0.578338	0.279701	0.32178	-0.21393	0.322361	-0.666191	-0.0747387	0.0540864	0.403293	0.00421786	-0.164011	-0.443118	-0.524241	0.358468	-0.266364	-0.362461	0.0974552
O94788	Retinal dehydrogenase 2 OS	ALDH1A2	0.687039	-0.210126	0.426706	1.11339	-0.521356	0.300371	1.37246	0.505733	-0.544206	1.87646	0.105066	-0.0462132	-0.189317	-0.0442771	-1.05698	-0.182788	-0.16252	-0.627341	-0.549827	0.368113	-0.750493	-0.671488	0.914235	-0.00140265	-0.249727	0.126809	2.62575	0.227178	0.398635	0.191324
O94804	Serine/threonine-protein kinase 10 OS	STK10	0.536956	1.18538	-0.0627365	1.1112	0.436317	0.634971	-0.283693	-0.276278	-0.162048	-0.407728	0.979088	0.462381	-0.955752	0.0781726	-1.04492	-0.649016	-0.411675	-0.518657	-1.42952	0.244903	0.0354579	-0.966421	-0.129845	-0.0676149	-0.703687	0.316441	-0.667871	-0.0675199	0.243202	0.208993
O94806	Serine/threonine-protein kinase D3 OS	PRKD3	0.0889986	0.0508452	0.141146	0.1473	0.248146	-0.0589755	0.167006	0.175768	0.0475589	0.135768	-0.0770685	0.284726	0.0983282	0.107477	0.0303546	0.456458	-0.259013	-0.290193	-0.327959	0.58587	-0.174357	0.11837	0.378289	0.356887	-0.0855978	0.316963	0.486605	-0.241141	-0.012338	0.922798
O94808	Glutamine--fructose-6-phosphate aminotransferase [isomerizing] 2 OS	GFPT2	1.20741	0.0877389	0.82753	-0.606444	-0.264622	1.51022	0.753715	-0.155532	-0.00440427	-0.536858	0.0861662	-0.17152	-1.17788	-0.265025	-0.999935	-0.188756	-0.61504	1.42597	-1.13399	0.0540187	-0.91735	-0.50291	1.68314	-0.346579	-0.902182	0.178179	-0.47067	-0.489968	-0.167342	-0.89057
O94813	Slit homolog 2 protein OS	SLIT2	0.177348	-0.118473	-0.151049	0.524342	-0.146759	0.533164	0.824919	1.07063	-0.621934	0.275533	-0.312773	0.717951	-0.104618	-0.117049	-0.318074	-0.230707	-0.132581	-0.0866488	0.00245634	0.3843	-0.368574	-0.0542565	0.455305	0.39263	-0.307927	0.0386114	0.109326	0.160029	0.307583	0.0991243
O94819	Kelch repeat and BTB domain-containing protein 11 OS	KBTBD11	0.1978	-0.141976	0.0589383	0.385789	-0.605386	0.0715403	0.523103	-0.0831645	-0.477761	1.38302	-0.478143	0.35972	0.0241336	-0.361576	-0.0323788	-0.429532	-0.0637308	0.179468	1.07735	0.875337	-0.420456	0.307497	0.767507	0.518391	-0.468501	0.743536	0.646693	0.699781	0.896299	0.229327
O94822	E3 ubiquitin-protein ligase listerin OS	LTN1	0.23149	-0.187692	-0.121832	-0.235287	0.152272	-0.234415	0.0193669	-0.458089	-0.120713	-0.273598	-0.25606	-0.285702	-0.18878	0.796462	0.484343	0.0566843	0.443053	0.133374	-0.15126	-0.275361	0.192414	0.0333803	-0.355144	-0.0141517	0.163039	-0.101748	0.134354	-0.0232943	0.138362	0.0822371
O94826	Mitochondrial import receptor subunit TOM70 OS	TOMM70	-0.620771	-0.241259	-0.626068	-0.505355	1.08267	-0.775708	-0.863657	-0.575614	-0.264756	-0.431319	-0.42713	-0.4994	0.551033	0.738383	0.669725	-0.383894	0.763386	1.13892	-0.174852	-0.860926	-0.198185	1.24372	-0.512589	-0.0778498	-0.0414264	-0.728943	0.0980971	-0.685466	-0.867485	-0.340664
O94829	Importin-13 OS	IPO13	0.318687	0.205839	0.0315699	0.256656	0.332143	0.0971382	-0.109834	0.207424	-0.114247	0.140205	-0.0574586	0.550766	-0.176934	-0.312985	-0.165137	0.093707	-0.292624	0.0901988	0.0290037	0.0897095	0.279255	0.158646	0.149256	0.356059	-0.176689	0.393456	0.0102447	0.100084	0.367934	0.482513
O94830	Phospholipase DDHD2 OS	DDHD2	-0.0286461	-0.166378	0.107365	0.136728	-0.226109	0.203294	-0.0181052	0.791137	0.0264954	-0.147242	-0.0288736	-0.400663	0.379365	0.355669	0.623757	-0.428057	-0.670952	-0.421975	-0.142642	0.092947	-0.251578	0.254899	-0.213616	-0.227015	1.53513	-0.414861	1.04847	-0.348013	-0.320581	0.463337
O94832	Unconventional myosin-Id OS	MYO1D	-0.747844	0.671025	-0.443241	0.301979	-0.981909	0.639967	0.00149435	2.01263	-0.256552	-0.527491	-0.498131	-0.0582863	-1.10431	-0.605943	0.829924	0.374083	-0.89127	0.0831971	0.332003	0.462567	-0.797635	-0.967331	-0.4524	-0.197988	-0.498445	-0.532826	-1.06024	0.460694	0.0437897	-0.245675
O94842	TOX high mobility group box family member 4 OS	TOX4	-0.184265	-0.173087	-0.691396	-0.326776	-0.287187	-0.115513	-0.726505	-0.00738417	0.446857	0.224578	0.0802027	0.0505408	-0.547681	0.321302	-0.0475611	0.153776	0.413704	0.51219	0.222045	-0.430629	0.206656	0.72455	0.343317	0.464767	-0.660052	-1.21072	0.688711	-0.421136	-0.401933	0.937494
O94851	[F-actin]-monooxygenase MICAL2 OS	MICAL2	1.55875	0.427411	0.910447	-0.550961	-0.515748	0.498536	0.591127	0.855306	-0.238548	-0.17688	-0.319373	-0.289202	-0.529848	0.350664	-0.287692	-0.103455	0.00585894	-0.222817	-0.201497	0.137783	-0.196383	0.285833	0.171099	-0.0215771	0.24832	0.106018	0.264753	-0.0454978	0.145983	-0.149796
O94854	Uncharacterized protein KIAA0754 OS	KIAA0754	-0.198664	-0.258208	-0.121868	0.180509	0.0710503	-0.122209	-0.101095	-0.0745448	-0.0353271	0.238414	0.0228075	-0.109244	0.012264	0.809445	0.348862	0.146827	-0.139995	-0.321622	1.15792	0.0166386	0.193982	-0.699996	0.125465	0.157082	-0.384127	-0.617779	0.273234	0.707142	0.000687534	0.4168
O94855	Protein transport protein Sec24D OS	SEC24D	0.672725	0.654859	0.707495	-0.219162	-0.0516653	0.643581	0.113022	1.0639	0.331497	-0.488411	0.208556	-0.0668997	-0.596059	0.251638	0.0922783	0.00746632	-0.871455	-0.770534	-0.682012	0.752277	-0.344886	-0.88853	0.859226	0.452558	-0.426697	-0.463925	-1.02689	-0.677476	0.268801	-0.0674507
O94864	STAGA complex 65 subunit gamma OS	SUPT7L	-0.386207	-0.423203	-0.376763	-0.159575	0.604732	-0.46657	-0.188578	-0.351124	0.549264	0.131066	0.140955	-0.480297	-0.187992	0.663435	0.114945	0.0340445	0.297563	0.109714	0.0596395	-0.208725	0.2576	0.125127	-0.332565	-0.109842	-0.149598	-0.262415	0.121883	-0.0856088	-0.0678862	0.129137
O94868	F-BAR and double SH3 domains protein 2 OS	FCHSD2	0.328213	0.0321726	-0.159257	0.64949	-0.230068	0.620601	-0.0832327	-0.319968	-0.561795	0.205591	-0.121434	0.355568	0.193134	1.26266	-0.4293	-0.0371094	0.193493	0.433235	0.00159928	0.308164	-0.186435	0.48454	0.612875	0.507077	0.145447	0.877372	0.320629	0.321409	0.538025	0.300077
O94874	E3 UFM1-protein ligase 1 OS	UFL1	-0.0708178	0.329885	-0.192503	-0.0580536	0.101309	-0.265174	-0.379281	0.0125651	0.182973	-0.232073	-0.192457	-0.00417411	0.253606	0.0599193	0.282437	0.152559	-0.124632	0.572906	0.187047	0.0941574	0.392057	-0.301526	-0.451837	0.253681	-0.104662	-0.305654	-0.0974424	-0.2211	-0.173163	0.0214063
O94875	Sorbin and SH3 domain-containing protein 2 OS	SORBS2	-0.99124	-0.532047	-0.797078	1.77387	-2.39505	0.495589	-0.462847	1.08429	-0.185021	2.0328	-1.47646	-0.272582	1.53362	-2.78684	-2.01321	-0.778614	0.202233	-0.525483	1.66891	0.409643	-0.669025	0.705688	-0.147997	0.692707	-0.505275	-0.690639	-1.10632	2.1842	0.922809	0.73611
O94876	Transmembrane and coiled-coil domains protein 1 OS	TMCC1	-0.0608976	1.33153	-0.0308319	-0.311759	-0.0949799	-0.271715	-0.384931	0.218884	-0.170835	0.358919	-0.0342048	0.150661	-0.395881	-0.126678	0.0874689	0.179681	0.735317	0.91532	-0.718741	-0.168533	-0.233797	0.4564	-0.313519	-0.179417	0.139017	0.064411	0.121151	-0.248276	-0.490337	-0.170874
O94880	PHD finger protein 14 OS	PHF14	-0.839277	-0.567909	-0.356794	0.0332652	0.444221	-0.117335	-0.568312	-0.0818089	0.39525	0.157992	-0.491308	-0.396277	-0.105891	-0.260685	0.281454	0.730516	0.059658	0.78957	-0.0599499	-0.83464	0.539874	0.300633	-0.514474	-0.377239	-0.310188	-0.797398	0.275989	-0.56895	-0.525673	0.117616
O94885	SAM and SH3 domain-containing protein 1 OS	SASH1	0.324089	0.0513672	-0.130518	0.19889	0.0453086	-0.225585	0.696791	0.0890241	-0.0564377	0.137302	-0.0733582	1.02595	-0.000971258	-0.337825	0.195749	-0.0130979	0.112756	-0.0176985	0.235566	0.188544	-0.200219	0.0247223	0.0754295	0.1891	0.0884	0.250412	0.0340027	0.189524	0.214168	0.110687
O94886	CSC1-like protein 1 OS	TMEM63A	-0.0388458	0.20716	-0.629031	0.260695	0.271696	-0.00349382	-0.576955	0.0990047	0.622809	0.119655	-0.448784	-0.0994504	0.0397553	-1.18115	0.0359345	-0.389694	-0.101055	1.601	-0.0683511	-0.0662642	0.105219	-0.0821857	-0.594232	0.479403	-0.594323	0.180969	-0.521336	0.324453	0.24674	0.797508
O94887	FERM, ARHGEF and pleckstrin domain-containing protein 2 OS	FARP2	0.250699	-0.293079	0.177146	-0.0884071	-0.263352	-0.183995	0.102376	0.0279629	0.0851547	0.448535	-0.182198	0.34013	0.478249	-0.127424	-0.189693	-0.132995	0.173142	0.0578613	-0.0117792	0.588215	-0.361882	0.141425	-0.0948808	0.193005	0.094695	0.391094	-0.288872	0.434649	0.478521	-0.0948709
O94888	UBX domain-containing protein 7 OS	UBXN7	-0.534253	-0.461513	0.212494	-0.155829	-0.0861986	-0.265165	0.690595	-0.308441	0.392323	-0.0203988	-0.0716736	-0.126334	0.227465	0.203299	0.604645	0.354812	0.319269	0.500941	0.147452	-0.150094	-0.759165	0.944899	0.328893	-0.288145	-0.529729	-0.472782	0.446486	-0.642823	-0.429769	0.697187
O94898	Leucine-rich repeats and immunoglobulin-like domains protein 2 OS	LRIG2	0.013206	0.0303026	0.151205	-0.0197252	-0.00636618	-0.0790084	0.267775	0.0163464	-0.0830447	-0.0226196	-0.153044	0.135567	-0.00677844	0.0730677	0.0857429	0.0939958	0.21418	-0.069516	-0.18172	0.306543	-0.241183	0.420575	0.618602	0.234371	-0.32414	0.487981	0.300156	0.26881	-0.0183291	0.43893
O94901	SUN domain-containing protein 1 OS	SUN1	-0.0504842	-0.302002	-0.053432	0.0589783	-0.47844	-0.258135	0.0613858	0.937413	0.00291175	0.825603	-0.701377	-0.333792	0.4278	-0.660688	-0.169518	0.200626	0.468452	0.895559	0.378134	-0.285107	-0.587641	1.22632	-0.749148	-0.173152	-0.643001	0.0126423	0.299354	0.322576	-0.396205	0.126143
O94903	Pyridoxal phosphate homeostasis protein OS	PLPBP	-0.177958	0.123841	-0.254528	0.385745	0.0478566	0.188207	0.0558756	0.242878	-0.110389	0.327312	0.62805	-0.102112	0.0434525	0.0104853	0.354624	-0.254383	-1.24972	-0.637014	1.33161	-0.514394	-1.20363	0.222913	-0.942232	-0.457975	1.31945	-0.604195	0.633764	-0.273359	0.272554	-0.8365
O94905	Erlin-2 OS	ERLIN2	-0.707604	-0.679566	0.0248241	-0.0806591	-0.176728	-0.970833	-1.93203	0.387734	0.0860483	0.366835	-1.50507	-1.23849	0.199278	-0.496401	0.239702	0.122254	-0.712877	0.119193	0.446221	0.120879	0.206379	1.93435	-0.96543	-0.985635	0.643589	-0.282058	0.355871	-0.397089	-0.551685	-0.0721436
O94906	Pre-mRNA-processing factor 6 OS	PRPF6	-0.334504	-0.525849	-0.41737	-0.265997	0.466913	-0.790278	-0.451531	-0.367568	0.183649	-0.404269	-0.142491	-0.554672	0.786683	0.561817	0.432826	0.588299	0.316972	0.201079	-0.125342	-0.520711	0.417528	0.227869	-0.499972	-0.220148	0.0753677	-0.461645	1.12834	-0.483282	-0.453409	0.113994
O94911	ATP-binding cassette sub-family A member 8 OS	ABCA8	0.645636	-0.0414021	-0.0271579	1.46532	-0.23189	0.730647	0.611329	0.169187	-0.659659	2.34729	-0.4883	0.736753	-0.127777	-0.191291	-0.713863	-0.181808	0.379513	-0.0998079	0.0375494	0.466406	-0.726969	-0.0619815	-0.308771	0.179957	-0.286491	-0.00931546	0.700145	0.737577	0.452493	1.05946
O94913	Pre-mRNA cleavage complex 2 protein Pcf11 OS	PCF11	-0.264667	-0.189856	-0.218091	0.133824	-0.0496798	-0.237535	-0.217679	-0.42097	0.365835	0.130955	0.320034	-0.201271	0.590222	0.85051	0.143089	0.251536	0.112827	0.264114	-0.308815	-0.605377	0.436606	-0.213871	-0.362715	-0.118678	0.134538	-0.373973	0.0245641	-0.734571	-0.673509	-0.468723
O94915	Protein furry homolog-like OS	FRYL	-0.248928	-0.149636	0.118119	-0.128403	-0.156793	-0.409303	-0.361418	-0.22717	-0.225345	-0.464171	-0.41834	-0.190972	0.0987139	-0.433648	-0.256846	0.271242	0.207207	-0.00989854	-0.284395	-0.00223863	1.1561	0.154911	-0.126602	0.156743	0.140043	-0.070702	-0.0363271	0.0185918	-0.0647113	-0.208748
O94919	Endonuclease domain-containing 1 protein OS	ENDOD1	-0.496623	-0.243442	-0.209585	0.150058	-0.0380296	-0.301999	0.549576	0.100969	-0.545272	0.389591	-0.716669	-0.047001	1.3498	-1.1042	0.522248	-0.213142	-0.271154	-0.231752	0.210909	-0.0643165	0.562928	0.146747	-0.241627	-0.0685839	1.39611	-0.173286	-0.53137	0.433503	0.143193	0.879696
O94921	Cyclin-dependent kinase 14 OS	CDK14	0.0229545	0.510524	0.163026	0.611645	0.183753	1.07867	0.40508	2.11318	0.00439407	0.49255	0.286811	0.111095	-0.897251	-0.260171	-0.970738	-0.52316	-0.514784	-0.28133	-0.266798	0.530791	-0.46326	-0.583462	-0.0310201	0.220247	-0.657328	-0.108829	-0.367571	0.117652	0.174452	0.537342
O94923	D-glucuronyl C5-epimerase OS	GLCE	-0.0913757	-0.0893311	0.329691	0.181742	-0.340713	-0.507407	-0.364395	-0.21498	1.75457	-0.272265	-0.53643	0.228418	-0.0260286	-0.472806	0.788883	-0.43112	-0.0965509	-0.0025087	-0.00414259	0.0135906	0.225252	0.476835	-0.192281	0.972331	-0.517785	-0.0308875	0.436179	0.0638746	0.223944	0.145909
O94925	Glutaminase kidney isoform, mitochondrial OS	GLS	-0.420812	-0.0176093	-0.77149	-0.0879671	-1.02416	-0.295821	-0.980732	-0.0582086	-1.21246	-0.508956	-0.964576	-0.26161	-0.940769	-1.00169	-0.387329	-1.07562	-0.549088	4.02679	-0.80173	-0.444468	-0.68577	-1.22275	-0.122644	0.453753	0.0842991	-0.836038	-0.375199	-0.143082	0.0589609	-0.483159
O94927	HAUS augmin-like complex subunit 5 OS	HAUS5	0.039743	-0.206445	0.298987	0.286481	-0.0346874	-0.214208	0.231418	-0.0585013	0.0483656	-0.240982	-0.158125	-0.189866	0.243889	0.689205	-0.414607	-0.00286103	0.0862433	-0.170756	0.058737	-0.301079	0.138693	0.426248	0.0121254	-0.893044	0.189374	-0.120231	0.424496	0.137973	-0.252566	-0.0030511
O94952	F-box only protein 21 OS	FBXO21	0.158056	-0.153104	-0.0932592	0.408181	0.123426	0.171516	0.291127	0.0879468	-0.166893	0.18207	-0.42749	0.201159	0.212736	0.395955	-0.211688	-0.752485	0.356652	-0.130516	1.05782	0.206934	-0.0139073	0.0705686	-0.487236	-0.412443	0.459435	-0.256692	-0.0601384	-0.212227	0.407834	-0.293246
O94953	Lysine-specific demethylase 4B OS	KDM4B	-0.136011	-0.187736	0.143831	0.177164	-0.0800647	-0.197079	0.331475	0.0124266	0.0566467	0.164279	-0.169038	0.168008	0.154131	0.0137007	0.0769484	0.948794	0.125908	2.26819	0.748306	0.0585277	-0.081543	0.922713	0.44571	-0.0540995	-0.414505	0.0189642	-0.0589843	-0.0395552	0.106871	-0.538915
O94956	Solute carrier organic anion transporter family member 2B1 OS	SLCO2B1	0.0981217	2.94771	-0.782489	0.385683	0.494336	-0.343848	-0.449994	-0.478965	0.171664	0.0802322	1.1221	0.261723	-0.904601	-0.271782	-1.12148	-0.706612	-0.232103	-0.615217	-0.892023	-0.00981391	0.213909	-0.905806	-0.390348	-0.37873	-0.635766	0.556966	-0.758703	0.202002	-0.0315262	0.289706
O94964	Protein SOGA1 OS	SOGA1	0.0164316	-0.0546878	0.255533	-0.146237	-0.0471906	-0.013963	0.126858	-0.218157	-0.0106044	0.210437	-0.417965	-0.0863083	0.042462	0.209773	0.326804	-0.193887	0.126087	0.359543	0.0376409	0.138913	-0.168151	0.312872	0.392161	0.0851766	-0.171277	0.0725661	0.437109	0.0118808	0.183842	0.094496
O94966	Ubiquitin carboxyl-terminal hydrolase 19 OS	USP19	0.0274837	-0.33052	-0.705462	-0.13853	1.24031	-0.501664	0.00454256	-0.331522	0.277126	-0.40432	0.345507	-0.376361	0.0499718	0.131023	-0.00152452	0.169078	0.30025	0.350528	-0.135426	-0.563692	0.204776	-0.0370238	-0.00680115	0.263915	0.236458	0.240845	0.246606	-0.664717	-0.483452	0.0956647
O94972	E3 ubiquitin-protein ligase TRIM37 OS	TRIM37	-0.662677	-0.431329	-0.838881	-0.233607	0.113712	-1.06039	-0.892453	-0.797735	0.192055	-0.613404	0.241293	-0.419132	-0.23232	0.238553	0.281127	0.670871	0.325444	0.475733	-0.186515	-0.286373	0.222622	0.323964	-0.452243	-0.227357	0.176962	-0.252539	-0.0942081	-0.499223	-0.425099	-0.129559
O94973	AP-2 complex subunit alpha-2 OS	AP2A2	0.239614	0.524499	0.105053	0.384674	0.328314	0.219214	0.242757	0.442045	0.0244193	0.166862	0.130963	0.543531	-0.200396	0.174937	-0.0227994	-0.220187	-0.0250974	0.0512991	0.049712	0.00698193	-0.268609	-0.0665287	0.183358	0.099837	-0.352413	0.140748	-0.00237555	0.202275	0.278513	0.213793
O94979	Protein transport protein Sec31A OS	SEC31A	0.563388	0.295794	0.416038	-0.246315	0.0137809	0.205091	0.0209816	0.35657	0.181585	-0.24985	0.140999	-0.409844	-0.623011	0.410221	0.143289	0.0849525	-0.0728442	-0.199708	-0.431492	0.267645	0.179031	-0.446873	0.542338	0.037618	-0.00809688	-0.344697	-0.58185	-0.393784	-0.157246	-0.128875
O94985	Calsyntenin-1 OS	CLSTN1	0.0782505	-0.499138	-0.308334	-0.402241	-0.478289	-0.24588	0.754339	-0.027864	-0.637059	-0.186148	-0.444551	2.87647	-0.251033	-0.242654	-0.519589	-1.4054	-1.05438	-0.869852	-0.053903	0.0626947	-0.658546	-0.54753	0.891855	1.89895	0.0913416	-0.639101	-0.342283	-0.673947	-0.0673978	-1.06838
O94992	Protein HEXIM1 OS	HEXIM1	-0.322457	-0.1111	-0.479292	-0.577238	-0.338892	-0.768516	-0.817281	-0.324163	0.343294	0.0811819	0.594488	0.785752	-0.122744	0.253667	0.601408	-0.107501	-0.027214	0.507863	0.168165	-0.353308	-0.371257	0.276735	-0.446722	-0.0670698	-0.202445	-0.531427	0.111696	-0.294819	-0.375358	-0.254689
O95049	Tight junction protein ZO-3 OS	TJP3	-0.314412	-0.200907	-0.66707	-0.332728	1.20242	-0.538105	0.258096	-0.518727	0.39037	0.322886	0.218409	0.693027	0.258375	-1.31697	-0.792599	0.755974	0.155817	0.0730821	0.136122	-0.519085	0.354882	-0.181942	0.0577437	0.618516	-0.679344	-0.0354513	-0.335722	0.38748	0.4296	1.53081
O95057	GTP-binding protein Di-Ras1 OS	DIRAS1	-0.0758838	0.0127591	-0.131574	0.239072	0.189856	-0.124364	0.266864	0.110453	0.102519	0.0347565	-0.107442	0.264831	0.100484	-0.0532336	-0.0862104	-0.369205	0.41518	0.639535	0.586102	-0.161058	-0.332094	0.161299	0.503284	-0.388044	0.519975	0.29213	-0.341358	-0.0560437	0.177283	0.229373
O95071	E3 ubiquitin-protein ligase UBR5 OS	UBR5	-0.264307	-0.266224	-0.201229	-0.373313	0.569207	-0.584575	0.0445961	-0.357523	0.306112	-0.457748	0.138487	-0.235303	-0.118915	0.039845	0.266059	0.19129	0.0813126	0.603956	0.00144292	-0.232397	0.288614	0.616522	-0.199704	-0.190246	-0.140297	-0.0882431	0.252197	-0.244979	-0.120073	0.277227
O95104	Splicing factor, arginine/serine-rich 15 OS	SCAF4	-0.839409	-0.353325	-0.27483	0.244077	-0.425176	-0.255209	-0.228462	-0.279068	-0.0629748	-0.205461	0.234342	-0.30279	-0.530892	0.545121	0.455299	0.303152	0.730748	0.353949	-0.110763	-0.834415	1.2928	-0.328956	-0.507416	-0.271287	-0.472221	-0.565059	0.188056	-0.353687	-0.223621	0.00117284
O95139	NADH dehydrogenase [ubiquinone] 1 beta subcomplex subunit 6 OS	NDUFB6	-0.191063	0.420788	-0.618404	-0.153596	0.198643	-0.356276	-0.108971	-0.230892	-0.681977	-0.342891	-0.228936	-0.506226	-0.445319	-0.0491542	-0.483539	0.243654	0.865867	-0.188317	-0.0993224	-0.0431448	-0.0847259	0.096254	-0.0674757	-0.0709523	0.0433757	-0.384194	-0.512868	-0.172002	0.255705	-0.687074
O95140	Mitofusin-2 OS	MFN2	-0.204316	0.17907	-0.0399014	-0.284957	0.0723285	-0.420499	-0.422234	-0.354922	0.309558	-0.0376668	0.462337	-0.209123	0.375377	-0.163886	0.132172	-0.944678	0.517886	-0.322944	-0.114196	-0.04148	-0.089406	-0.198927	-0.543886	-0.0447717	1.08431	-0.186474	0.19478	-0.240489	0.000561834	0.0321062
O95147	Dual specificity protein phosphatase 14 OS	DUSP14	-0.850116	-0.477133	0.357507	-0.0488928	-0.804769	-0.921781	-0.620971	-0.74858	4.74798	0.706081	-1.23507	-1.085	-0.806709	-0.363471	-0.334134	-0.0604145	-0.323678	0.0877393	0.0654303	-0.40117	-0.0364062	0.999762	-0.33055	-0.18204	0.133619	-0.472308	0.366731	-0.393107	-0.472918	-0.308958
O95155	Ubiquitin conjugation factor E4 B OS	UBE4B	-0.382539	-0.111807	-0.0781475	-0.127347	-0.340601	-0.556818	-0.0239183	-0.146551	0.667681	-0.311733	0.197851	-0.044093	0.952441	0.616942	-0.121101	-0.0835703	0.45763	-0.424613	-0.276876	-0.0280686	0.390491	-0.0406017	0.0618938	0.067576	0.285751	0.013085	0.432711	0.0563922	0.245805	-0.239397
O95163	Elongator complex protein 1 OS	ELP1	-0.177165	-0.0681227	0.0076145	-0.0567396	0.697779	-0.119119	-0.000165402	0.186903	0.0241064	-0.138581	-0.16731	-0.146	-0.327965	0.699808	-0.211539	-0.190812	-0.156992	-0.161136	-0.340167	-0.175759	0.874495	0.0575511	-0.426665	-0.361281	0.127602	-0.322151	0.477619	-0.473571	-0.135061	-0.494737
O95167	NADH dehydrogenase [ubiquinone] 1 alpha subcomplex subunit 3 OS	NDUFA3	-0.265479	-0.129763	-0.92246	-0.346515	0.995734	-0.676284	-0.415078	-0.176613	-0.00425795	-0.0808396	0.0324292	-0.21992	-0.10585	-0.193558	-0.0893584	0.621792	1.71014	-0.274925	0.133352	0.205976	0.445044	-0.647479	-0.272511	-0.387941	1.32262	-0.889441	-0.420214	0.217829	0.277009	0.721999
O95168	NADH dehydrogenase [ubiquinone] 1 beta subcomplex subunit 4 OS	NDUFB4	-0.484706	0.635698	-0.561453	-0.00261265	0.758756	-0.480314	-0.307206	-0.156363	-0.270989	-0.140042	0.0579381	-0.475047	-0.147499	-0.619244	-0.536781	0.0693838	1.1278	0.391203	0.201666	0.144692	-0.093468	-0.00959472	-0.455194	-0.183705	0.901227	-0.535225	-0.0758416	-0.271514	-0.269702	0.440058
O95169	NADH dehydrogenase [ubiquinone] 1 beta subcomplex subunit 8, mitochondrial OS	NDUFB8	0.0892329	0.767581	-0.623394	-0.0884736	0.728272	-0.152588	-0.36809	0.171801	-0.429036	0.33708	-0.0360639	0.209735	-0.544256	-0.734084	-0.733062	0.22923	1.5946	0.253066	0.313716	0.231333	-0.00367372	-0.507433	-0.54583	-0.0787251	1.23621	-0.68889	-0.425403	-0.0173294	0.0390924	1.03396
O95171	Sciellin OS	SCEL	-0.378156	-0.340791	-0.26832	-0.138948	-0.00784188	-0.520519	-0.279002	-0.219532	0.0267355	-0.101097	-0.299902	-0.227763	0.360122	0.546412	0.433649	0.250161	-0.119443	0.831384	1.29559	-1.17092	-0.532027	0.757651	0.215381	1.17509	-0.367413	-1.30684	-0.277782	-0.17614	-0.649759	0.059956
O95183	Vesicle-associated membrane protein 5 OS	VAMP5	-0.255277	-0.207801	-0.329729	-0.138301	0.44266	-0.497878	-0.446124	-0.268215	0.173489	-0.363392	-0.0032923	-0.107302	0.129515	0.578375	0.482535	0.344328	-0.251905	0.521096	-0.180968	-0.34386	0.61485	-0.353228	-0.733735	-0.964651	-0.128495	-1.47876	-0.377773	-1.2333	-0.858459	0.261347
O95197	Reticulon-3 OS	RTN3	0.135457	0.414757	-0.20228	-0.26732	0.274821	-0.521211	-1.17935	-0.0716386	0.227726	-0.405795	-0.465547	-0.200608	0.572185	0.308838	0.244332	0.235464	-0.0464891	-1.25232	-0.294188	-0.692319	-0.0849917	-0.380891	-0.396568	-1.01051	1.53818	-0.597325	-0.56484	-0.713553	-0.821216	0.380948
O95199	RCC1 and BTB domain-containing protein 2 OS	RCBTB2	0.678377	0.601425	0.262806	0.557091	-0.326548	0.62142	0.535619	0.663785	0.142946	0.300548	0.0702451	0.780904	0.00926016	-0.0932374	0.31986	-0.47563	-0.244005	-0.410549	0.50965	0.614408	-0.373575	0.22615	0.130621	0.657387	-0.18798	0.32732	-0.0802895	0.59987	0.41264	0.396681
O95202	Mitochondrial proton/calcium exchanger protein OS	LETM1	-0.236576	-0.183187	-0.472607	-0.464338	-0.121	-0.55359	-0.102935	-0.251505	0.923932	-0.601054	1.46303	-0.363832	-0.274201	0.468784	0.300037	-0.918345	0.23415	0.323759	-0.191991	-0.452092	0.82883	-0.244411	-1.03061	-0.291372	-0.174958	-0.810192	-0.23857	-0.616251	-0.63296	-0.0828657
O95208	Epsin-2 OS	EPN2	-0.415232	-0.904629	0.52375	0.00977271	-0.692506	-0.132813	-0.12304	0.366501	-0.184022	0.4086	-0.391701	-0.163488	-0.00530754	-0.506707	1.0536	0.483788	0.198707	1.61904	0.776626	0.210816	-0.455783	-0.752756	0.190501	0.508777	-0.323604	-0.826068	0.610414	0.112291	-0.292616	0.210056
O95210	Starch-binding domain-containing protein 1 OS	STBD1	1.10691	0.473138	1.56491	0.546328	-0.187909	1.51107	-0.318075	-0.205222	-0.940924	1.56867	-0.47505	-0.0997898	-0.967883	-1.00926	-0.879019	-0.34385	-0.494471	-0.214571	-0.269176	0.632691	-0.402018	-0.352377	0.457583	-0.0620412	-0.701461	0.221922	-0.549622	0.331	0.294512	0.333115
O95218	Zinc finger Ran-binding domain-containing protein 2 OS	ZRANB2	-0.532913	-0.0106539	-1.23316	0.175278	-0.261144	-0.563774	-0.0192428	0.0932656	0.150929	0.0329203	0.22618	2.05417	0.107809	-0.0547976	-0.400315	0.177383	0.179186	0.0701246	-0.0963059	-0.369604	0.239603	-0.484744	0.100121	-0.134006	-0.34566	-1.11737	0.113892	-0.16567	-0.349949	0.496625
O95219	Sorting nexin-4 OS	SNX4	0.247665	0.427222	-0.080099	-0.00530458	1.00872	0.0580712	0.390553	0.850669	0.0347135	-0.282732	0.234331	0.00758433	-0.365596	0.19994	-0.529623	0.00719731	0.00891699	-0.245368	-0.410478	0.485093	-0.10858	-0.650561	-0.242478	-0.153672	0.0525003	-0.305429	-0.287712	-0.276702	-0.056855	0.417662
O95232	Luc7-like protein 3 OS	LUC7L3	-0.428575	-0.217071	-0.4897	-0.480013	0.0355893	-1.02227	-0.0619906	-0.336759	0.722768	-0.441722	-0.0584686	0.569242	-0.0168133	0.927511	0.346694	0.901991	0.41543	0.141784	-0.273061	-0.747073	0.349193	0.932206	-0.400825	-0.142364	-0.185434	-0.723757	1.09649	-0.646233	-0.739413	-0.385832
O95235	Kinesin-like protein KIF20A OS	KIF20A	-0.32234	-0.492258	-0.65455	-0.323429	0.797248	-0.91253	0.15306	-0.911044	0.109685	-0.0777125	-0.1826	0.514893	-0.919792	1.01983	-0.593499	0.603585	0.67596	-0.663416	-1.25061	-0.853191	0.141266	0.0990309	1.58979	-0.670418	0.106326	-0.280372	1.63147	-0.514856	-0.855724	-0.705247
O95236	Apolipoprotein L3 OS	APOL3	-0.561026	-0.560877	-0.996374	0.561298	1.09099	-0.370745	0.206413	-1.16781	0.282557	-0.184794	2.56433	-0.290287	-0.900852	-0.291937	-1.11943	0.637063	-0.951151	-1.77618	-1.27535	0.228224	1.42124	-0.942213	-1.33788	-0.504268	-1.21424	-0.514875	-1.21017	-0.383114	0.320281	-0.165075
O95239	Chromosome-associated kinesin KIF4A OS	KIF4A	-0.128717	-1.3041	-0.429266	-0.946255	0.964019	-1.00479	-0.098345	-1.60198	0.155361	-0.835956	-0.144951	-0.87792	-0.726988	2.14546	-0.87329	0.328161	0.41501	-0.565642	-1.08541	-0.132598	0.939943	0.244602	-0.113023	-0.657621	-0.225576	-0.477018	1.81573	-0.384101	-0.717011	-0.968373
O95248	Myotubularin-related protein 5 OS	SBF1	-0.00373811	0.44338	-0.406672	0.758053	0.496696	0.194845	-0.184661	0.687885	-0.0301571	0.446487	0.250401	0.187605	-0.347959	-0.3012	-0.845946	0.566218	-0.262979	-0.233604	-0.00202175	0.354267	0.0876166	-0.683488	-0.66545	0.190953	-0.269932	-0.273268	-0.606569	0.141902	0.190093	0.350989
O95249	Golgi SNAP receptor complex member 1 OS	GOSR1	-0.0167151	0.12528	0.395592	-0.516912	0.0630095	-0.208339	-0.195654	-0.527882	0.4127	-0.35328	-0.194643	-0.248639	-0.0697231	0.226991	0.662636	0.304922	0.332116	0.958481	-0.282605	-0.358011	0.431881	0.262896	-0.0716977	0.214974	-0.464322	-0.320423	-0.0152175	-0.331695	-0.555611	-0.105845
O95251	Histone acetyltransferase KAT7 OS	KAT7	-0.279233	-0.585216	-0.0497265	-0.00621001	0.337963	-0.316625	0.278676	-0.0194505	0.0522255	0.226144	-0.288978	0.14558	0.347784	0.500495	0.301646	0.491831	0.612476	0.592569	0.217297	0.110927	0.179255	0.599436	-0.0868691	0.34307	-0.00251057	-0.350471	0.581635	0.0937717	0.0258475	0.213534
O95260	Arginyl-tRNA--protein transferase 1 OS	ATE1	0.154484	0.0290148	-0.482363	0.980517	0.0158224	-0.0166878	0.463285	-0.275146	0.280412	0.212507	0.659106	-0.496837	-0.238875	0.0270228	0.35366	0.033265	-0.442838	-0.0388118	0.168569	0.279566	-0.633291	0.193023	-0.627932	-0.0447973	-0.217576	-0.437555	0.208833	0.392992	0.274736	-0.318594
O95292	Vesicle-associated membrane protein-associated protein B/C OS	VAPB	-0.238614	-0.0511184	0.608801	-0.326869	0.625674	-0.621116	0.452588	-0.395027	0.485993	-0.261318	0.0717511	-0.547573	-0.0157096	-0.326856	0.541351	-0.278847	-0.236678	0.411234	0.00112351	-0.364626	0.295303	-0.174964	-0.422404	0.342001	0.609167	-1.02916	0.0908082	-0.883725	-0.437516	0.174225
O95294	RasGAP-activating-like protein 1 OS	RASAL1	-0.989828	-1.17606	-1.38967	-0.87179	-0.729718	-1.46067	-0.975278	0.208357	-0.00390402	-0.328066	-0.115853	-0.486668	0.70362	-2.12831	0.881934	1.59862	-1.05536	-1.81639	2.81038	-0.930439	-0.906383	0.183131	0.279726	0.361207	0.374009	-0.8486	-1.40374	-0.409422	-0.180133	0.556164
O95295	SNARE-associated protein Snapin OS	SNAPIN	-0.392256	0.274881	-0.695205	-0.0473767	0.11402	-0.57512	-0.636344	-0.161285	0.265205	-0.27331	0.186321	0.159945	-0.669181	0.189446	0.0749918	-0.193944	0.126105	0.18107	-0.505041	0.0406696	-0.0922643	0.156652	-0.434429	-0.053446	-0.281891	0.0175282	0.0551907	-0.403048	-0.302005	0.102444
O95297	Myelin protein zero-like protein 1 OS	MPZL1	0.0388311	-0.0537653	0.0682121	0.112674	1.24497	0.151715	0.0382586	0.55863	0.0730435	0.244821	-0.309266	-0.33322	-0.0606205	0.149806	-0.043495	0.00891713	0.138406	0.0112965	-0.0179191	0.0643237	0.177832	-0.0653051	-0.0120208	-0.0757274	0.119367	-0.0346031	0.191503	-0.173017	-0.116807	0.162464
O95298	NADH dehydrogenase [ubiquinone] 1 subunit C2 OS	NDUFC2	-0.277672	0.297132	-0.753742	-0.145675	1.09553	-0.481266	-0.473089	-0.0203746	-0.345592	-0.295473	0.1293	-0.672922	-0.185379	0.208982	0.241707	0.941543	1.19347	0.264948	0.574447	-0.329239	0.146866	-0.325355	-0.474256	-0.605002	1.1924	-1.17065	-0.568848	-0.791705	-0.552912	0.493745
O95299	NADH dehydrogenase [ubiquinone] 1 alpha subcomplex subunit 10, mitochondrial OS	NDUFA10	-0.313481	0.551186	-0.834568	-0.0611824	0.873355	-0.237814	-0.131049	0.0500518	-0.313193	-0.119507	0.243187	-0.308773	-0.335556	-0.613885	-0.178173	0.207315	1.3616	0.443308	0.324387	0.0714764	0.0790695	-0.052288	-0.620018	-0.330304	1.22628	-0.830333	-0.361326	-0.495497	-0.552598	0.342475
O95302	Peptidyl-prolyl cis-trans isomerase FKBP9 OS	FKBP9	1.39063	-0.471438	-0.74818	-0.671275	-0.693085	0.00618496	1.14749	-0.0699789	-0.292279	-0.887797	-0.641617	-0.445832	-0.296067	-0.401423	0.462996	0.520488	-0.15686	-0.178272	-0.28942	-0.0989518	-0.236553	0.817664	1.21339	-0.382255	0.207684	-0.136471	-0.110474	-0.0957124	0.295736	-0.446587
O95319	CUGBP Elav-like family member 2 OS	CELF2	0.637588	0.920444	0.463211	1.36986	0.189724	0.885899	0.650034	0.271409	-0.380818	0.208041	0.519867	0.537084	0.185033	-0.103234	-0.303665	0.199231	-0.370747	-0.204072	0.102889	0.568764	-0.0531943	-0.00437971	-0.159316	-0.0733673	-0.885095	0.626824	-0.493062	0.698679	0.00112031	0.204961
O95336	6-phosphogluconolactonase OS	PGLS	-0.681856	0.35137	0.125954	0.387144	0.365215	-0.0620494	0.151213	0.291482	-0.364036	-0.0067951	-0.083221	-0.068529	0.206631	0.325229	0.184663	0.407934	-0.320862	-0.107941	0.246268	0.602051	-1.00698	-0.630238	-0.129273	0.103293	0.603319	0.0656923	-0.39455	0.025846	0.0341765	0.354686
O95340	Bifunctional 3'-phosphoadenosine 5'-phosphosulfate synthase 2 OS	PAPSS2	0.868272	0.15447	0.424098	-0.449294	2.42416	0.557325	-0.600101	-0.139193	-0.794166	-0.601414	-0.658356	-0.328455	-0.735781	-0.0312593	-0.681626	-0.304697	-1.41303	0.00236468	-1.19788	0.212071	-1.29047	-1.19738	0.723052	0.203238	-1.66778	-0.449548	-1.20681	-0.452812	0.214025	-0.999488
O95347	Structural maintenance of chromosomes protein 2 OS	SMC2	-0.11303	-0.954772	-0.16582	-1.1072	0.773364	-0.692147	0.573782	-0.962324	0.413205	-0.69997	0.0622087	-0.430693	-1.03205	1.72436	-0.172002	0.241519	0.145951	-0.643694	-1.01891	-0.0532655	0.496427	0.280692	-0.0984382	-0.526835	0.0819263	-0.184779	1.01788	-0.34097	-0.468957	-0.574737
O95352	Ubiquitin-like modifier-activating enzyme ATG7 OS	ATG7	-0.106317	1.06033	0.108163	0.400773	1.07862	0.343374	0.315606	-0.0364699	-0.251693	0.10692	-0.0117495	0.593149	-0.154857	-0.640773	-0.456533	0.0959313	-0.155978	0.0866704	-0.150216	-0.0819525	0.0451242	-0.799197	-0.296988	-0.250858	-0.0826823	0.469376	0.0038567	0.580798	0.0780821	0.362863
O95359	Transforming acidic coiled-coil-containing protein 2 OS	TACC2	0.179468	-0.998767	-0.137064	-0.0202917	-0.602056	-0.545105	-0.438314	-0.556243	0.114828	0.685146	-0.689728	-0.288444	-0.442407	-1.73554	1.10598	-0.186005	0.12268	-0.588225	-0.267828	0.0348023	0.500809	0.225478	-1.26729	0.686389	0.621592	0.105141	-0.0543838	0.625738	0.273974	0.556376
O95361	Tripartite motif-containing protein 16 OS	TRIM16	0.535403	-0.38303	0.710461	0.0567219	-0.652598	-0.163484	0.269792	-0.232884	-0.0732216	-0.45089	-0.349992	-0.119247	-0.761106	-0.55777	0.799974	0.290873	0.0491953	-0.205738	0.338047	0.397206	-0.456324	0.989664	0.991753	0.281649	-0.0860665	0.662307	0.570314	0.205947	0.574444	0.437382
O95363	Phenylalanine--tRNA ligase, mitochondrial OS	FARS2	-0.924029	-0.25553	-0.518995	-0.20102	-0.0621527	-0.546689	-0.175794	-0.429766	-0.269871	-0.207777	-0.0746951	0.148421	-0.217018	1.15005	0.911929	0.413607	0.896811	-0.320621	-0.665823	-0.289062	-0.217107	0.181192	-0.601327	-0.330318	0.516396	-0.337211	-0.618609	-0.484275	-0.495577	-0.475068
O95372	Acyl-protein thioesterase 2 OS	LYPLA2	-1.12588	0.131833	-0.404627	0.21869	-0.736783	-0.453139	0.670744	-0.851505	0.892975	-1.41466	2.1381	-1.36639	0.355448	1.11888	-1.06573	0.00379999	-1.82507	-0.0244041	0.726487	-1.24776	-1.68586	0.294806	0.879433	-1.23633	-0.179145	0.166728	0.262173	-0.604561	0.149827	-1.74707
O95373	Importin-7 OS	IPO7	-0.228347	-0.344535	-0.360484	-0.550317	0.925477	-0.418334	-0.332475	-0.198685	0.208619	-0.589668	-0.211409	0.19604	-0.547712	0.423827	0.524386	-0.00714196	-0.0110596	0.163014	-0.121255	-0.129882	0.432352	-0.00371585	-0.0126326	-0.134092	-0.103202	-0.258346	0.946863	-0.403882	-0.337064	0.104123
O95376	E3 ubiquitin-protein ligase ARIH2 OS	ARIH2	-0.173481	0.333022	0.571669	-0.224746	0.683947	0.808669	0.0838024	0.323458	0.459204	-0.19844	0.10812	1.0439	-0.0673106	-0.55925	-0.375193	-0.569672	-0.289448	-0.404991	-0.463849	0.324526	-0.304133	-0.094702	-0.482956	0.192002	-0.125359	0.119972	0.644531	0.741188	0.490143	0.193388
O95379	Tumor necrosis factor alpha-induced protein 8 OS	TNFAIP8	0.00170834	0.3388	0.276804	0.581952	0.740394	0.484932	0.11341	0.426837	0.27558	-0.0734399	0.592187	0.701683	-0.102132	0.60843	-0.504443	-0.530386	-0.0591955	-0.801756	-0.749507	0.0475377	0.147674	-0.731983	-0.230782	-0.532913	-0.498174	-0.0966512	-0.57867	-0.0628919	0.047464	-0.0693662
O95382	Mitogen-activated protein kinase kinase kinase 6 OS	MAP3K6	-0.289091	0.353912	0.166805	0.205299	0.188217	0.221574	0.696067	0.387468	-0.211747	-0.0658743	-0.168194	0.473981	0.0304183	-0.253361	-0.443311	0.108261	-0.232592	0.0948827	-0.0199426	-0.276822	0.178768	-0.294202	-0.0582089	-0.0633411	0.287158	-0.0237048	-0.2783	-0.0528996	0.00532629	-0.137901
O95391	Pre-mRNA-splicing factor SLU7 OS	SLU7	-0.394086	-0.260998	-0.310071	0.0173046	0.0901831	-0.520253	-0.212755	-0.189035	0.205712	0.253871	-0.180296	-0.130248	0.111041	-0.0926555	0.534676	-0.0302172	0.462796	0.621635	0.421236	0.437739	0.0389843	-0.0216688	0.253172	0.475392	-0.369498	-0.235337	0.425398	0.293749	0.357409	0.174734
O95394	Phosphoacetylglucosamine mutase OS	PGM3	0.347067	0.00501061	0.122756	0.0512775	-0.124308	0.918971	0.399147	-0.173498	-0.305573	-0.444193	-0.13319	-0.466922	0.163451	0.914188	-0.16447	0.352005	-0.84318	-0.201253	-0.404526	-0.648416	-0.622568	-0.470058	0.662576	-0.264942	-0.119639	0.0983905	0.350714	-0.204783	0.44134	-0.681076
O95396	Adenylyltransferase and sulfurtransferase MOCS3 OS	MOCS3	-0.358227	-0.58216	-0.250877	0.0395563	0.176803	-0.307909	-0.165073	-0.449361	0.231824	-0.199354	0.31294	0.0483982	0.211577	0.176135	0.695382	-0.026582	0.0024984	-0.317389	-0.0748779	0.0462021	0.151686	-0.246901	-0.593421	0.248926	0.538487	-0.391262	0.649139	-0.401228	0.111685	0.172631
O95398	Rap guanine nucleotide exchange factor 3 OS	RAPGEF3	-0.0459076	-0.178729	0.162117	0.197508	-0.203694	0.170886	0.311933	0.33484	-0.355691	0.166603	-0.239597	0.247483	0.203427	-0.295631	0.267777	0.611026	0.77389	-0.970596	1.48424	-0.549324	-0.521768	-0.51844	0.942316	0.0436202	1.46537	0.0437962	-0.905751	0.256522	0.126836	0.453418
O95400	CD2 antigen cytoplasmic tail-binding protein 2 OS	CD2BP2	0.0992624	-0.277836	-0.146826	0.155165	-0.4209	-0.0644791	0.362906	0.414819	-0.136128	0.215623	-0.69958	0.436728	0.445548	0.150011	-0.0243428	0.429754	0.592727	-0.0943365	0.0274332	-0.0176855	0.685087	0.124492	-0.364549	0.185512	-0.400027	-0.0463764	1.7332	0.0179204	0.162978	0.302232
O95407	Tumor necrosis factor receptor superfamily member 6B OS	TNFRSF6B	-0.444156	-0.0839465	-0.192811	2.27586	-0.636467	0.0616036	1.57437	0.243162	-0.436208	-0.338338	-0.512801	1.04647	-0.250685	-0.552497	-0.421652	0.243385	0.0174341	0.192477	0.798976	0.0058135	-0.201753	-0.0946934	0.116539	0.349271	-0.469991	0.312335	-0.245993	0.446303	0.173035	-0.386627
O95425	Supervillin OS	SVIL	-0.0473923	-0.5667	0.213894	0.849607	-0.735683	0.00545062	0.00568895	1.10413	0.0417275	0.619625	-0.35234	0.137078	-0.0622816	-0.321714	-0.24425	-0.588713	-0.579193	0.928226	0.594422	1.24124	-0.407314	-0.639862	0.34405	0.856288	-0.4971	-0.207759	0.228434	0.424856	0.112476	0.640443
O95428	Papilin OS	PAPLN	-0.423519	0.146266	-0.790455	1.9353	-1.02131	1.17322	-0.402511	0.234566	-0.292251	1.71938	0.0536258	0.0420257	-1.24234	-0.0971136	-1.27969	-0.273015	-0.493011	-0.404439	-0.146677	0.413782	-0.237371	-0.253356	-0.208207	0.0389828	-0.280054	-0.100047	-0.360943	0.281666	0.107843	0.340353
O95429	BAG family molecular chaperone regulator 4 OS	BAG4	0.0154041	-0.0960933	-0.192122	-0.373104	-0.0426768	-0.403078	-0.585778	0.0444061	0.225715	-0.0631609	-0.0537295	-0.472454	-0.415791	0.367052	0.390566	-0.566778	-0.314001	-0.282073	0.612935	-0.331011	-0.0422752	1.16074	0.286062	-0.133709	0.0291124	-0.438791	0.974966	-0.147706	-0.442023	-0.175302
O95433	Activator of 90 kDa heat shock protein ATPase homolog 1 OS	AHSA1	-0.245525	-0.290873	-0.119721	-0.157655	0.285952	-0.443784	0.189778	-0.442523	0.241351	-0.192867	0.0657202	-0.020047	1.04715	0.405864	0.426046	-0.234103	-0.093515	0.104432	0.361023	-0.896338	0.854987	-0.129696	-0.0715861	-0.677381	1.00333	-0.340427	0.859868	-0.788944	-0.361802	0.252085
O95436	Sodium-dependent phosphate transport protein 2B OS	SLC34A2	0.150773	-1.58947	-1.86597	-1.55471	-0.411461	-2.30381	-2.15054	-1.89565	0.225887	-0.761209	0.91201	-0.154275	-0.581025	-1.00579	0.64878	1.93671	-0.00317675	-2.10505	1.25768	-1.15058	-0.0981725	-0.752833	2.3623	-0.547067	0.191324	-0.523468	-1.27007	-1.08765	-0.711035	-1.37014
O95445	Apolipoprotein M OS	APOM	0.677368	-0.857762	-0.591716	0.62178	-1.17193	-1.47228	0.880521	-0.929061	-2.0031	1.05682	-2.3185	0.701364	-0.396972	-1.29493	-1.4798	0.135161	-0.151414	-0.216328	0.406749	0.505665	-1.03584	0.681988	0.169374	0.342655	-0.938259	1.01189	0.516898	0.63722	0.631238	0.253216
O95450	A disintegrin and metalloproteinase with thrombospondin motifs 2 OS	ADAMTS2	2.12023	0.530874	0.307496	-0.0562852	-0.439745	0.463804	0.310351	0.0822342	-0.982254	0.120158	-0.641186	0.589664	-1.01175	0.207724	-0.11414	-0.105552	-0.0617586	-0.0710868	-0.0706133	0.580205	-0.570742	-0.178864	0.545996	0.398042	-0.314444	0.0888095	-0.0359804	0.218039	0.364293	0.108671
O95453	Poly(A)-specific ribonuclease PARN OS	PARN	-0.399215	-0.381633	-0.646057	0.128018	0.295373	-0.582175	-0.0958611	-0.447616	0.162838	-0.313471	-0.305954	-0.234791	-0.12005	0.00674369	0.118939	0.455466	1.07945	-0.123595	0.13771	-0.0698923	0.113833	0.738499	-0.263853	-0.00620581	0.482049	-0.413349	0.826997	-0.0272286	0.0393713	0.133472
O95456	Proteasome assembly chaperone 1 OS	PSMG1	-0.015198	-0.0109012	0.0843272	0.129776	0.140922	-0.109549	0.174244	0.136776	0.0801816	0.129709	0.0336544	0.161057	0.284629	0.216769	0.13715	0.256637	0.101668	-0.737175	0.270356	-0.0310252	-0.183654	0.197288	-0.115899	-0.0884177	0.197876	0.157326	0.429661	-0.249064	0.107999	0.100994
O95466	Formin-like protein 1 OS	FMNL1	0.451615	1.18463	-0.0322917	1.29311	0.933405	0.758598	-0.0045779	-0.227702	-0.108583	-0.305941	1.43306	0.462591	-0.805232	-0.377924	-1.31749	-0.270173	-0.302015	-0.761709	-1.33146	0.418443	0.238943	-0.726444	-0.314989	-0.401201	-0.274008	0.302042	-0.73096	0.0327509	-0.158493	0.355405
O95470	Sphingosine-1-phosphate lyase 1 OS	SGPL1	-0.0823788	-0.585932	-0.542149	-0.742315	0.132276	-0.912983	-1.3761	-0.703772	0.425847	-0.80812	0.202406	-0.496974	0.049068	0.381678	1.35785	0.351276	0.589168	-0.506951	-0.00928016	-0.611803	0.166024	0.712395	0.241324	-0.676157	0.34498	-0.891515	-0.789064	-0.829786	-0.723264	0.359698
O95477	ATP-binding cassette sub-family A member 1 OS	ABCA1	0.233622	1.01984	0.450737	0.17197	-0.323525	0.157055	-0.0134814	0.769302	-0.155837	0.253045	0.29621	0.547074	-0.447185	-0.0655358	-0.349535	0.402275	0.498311	0.212742	0.364499	0.278194	0.0391462	-0.122119	0.0140951	0.0455538	0.22317	0.234973	-0.108102	0.382175	-0.302522	0.470683
O95478	Ribosome biogenesis protein NSA2 homolog OS	NSA2	0.385576	0.0214871	-0.120789	0.592566	0.0945603	0.52499	0.189922	-0.131567	-0.0938712	0.730258	-0.515258	0.410977	-0.0709736	0.414091	-0.328169	0.0288389	-0.0723455	0.349337	-0.139811	0.0200936	-0.14649	0.603347	0.181076	0.328134	-0.00104181	-0.439613	0.512424	-0.249236	-0.0237981	-0.101666
O95479	GDH/6PGL endoplasmic bifunctional protein OS	H6PD	-0.127506	0.353367	0.0938956	0.273524	-0.0170832	-0.0506786	0.0525552	0.34708	-0.12353	0.056815	0.208215	-0.353231	0.0889495	-0.275849	0.0432595	0.252809	-0.51676	-0.354201	0.210896	0.547861	-0.0402349	-0.037447	-0.225577	-0.278119	0.608275	0.107905	-0.562056	-0.234526	-0.215135	0.102986
O95486	Protein transport protein Sec24A OS	SEC24A	0.314795	0.30589	0.19596	-0.451851	-0.0572805	0.00652738	-0.270119	0.0654639	0.0276005	-0.0707484	0.356454	0.0233559	-0.521237	0.191725	0.137443	-0.166064	0.0281372	0.0921827	-0.513806	0.07859	0.380812	-0.390717	0.453676	0.560373	0.0867973	-0.270752	-0.475253	-0.279098	0.141127	0.309823
O95487	Protein transport protein Sec24B OS	SEC24B	0.124882	0.38097	0.227495	-0.0212845	0.0297276	-0.0387716	-0.123233	0.260781	0.392074	0.137519	0.00105556	0.0802059	-0.569824	0.223539	0.383687	0.211989	0.368368	0.427443	0.255953	0.124217	0.0259953	-0.087737	0.17239	0.0474582	-0.345213	-0.197421	-0.232612	-0.231663	-0.221807	0.0720823
O95490	Adhesion G protein-coupled receptor L2 OS	ADGRL2	-0.645946	-0.395903	-0.0211071	-0.34116	1.09601	-0.43841	-0.071936	0.201044	0.965885	-0.167054	-0.1198	-0.214569	0.260689	0.532443	1.21188	-0.416967	-0.627887	-0.127085	-0.479344	-0.436798	-0.907226	0.132463	-0.229273	0.00204423	-0.398584	-0.960522	-0.179033	-0.216297	-0.37694	-0.108073
O95497	Pantetheinase OS	VNN1	0.122407	0.0264544	0.131581	0.150494	-0.342008	0.287357	-0.141017	0.43662	0.100629	0.371231	-0.309502	-0.00129945	-0.298782	-0.173818	0.0928172	-0.65831	-0.989326	0.71514	-0.347343	0.208138	-0.44154	-0.0639691	-1.06014	4.72854	-0.713307	0.284708	-0.876466	0.252345	0.184224	-0.323272
O95498	Vascular non-inflammatory molecule 2 OS	VNN2	0.296959	0.197515	1.24863	0.307676	-1.10406	0.269408	-0.160169	-0.222681	-1.11898	1.9776	-0.215374	1.10187	-0.292871	-1.28408	-1.52299	0.889117	-0.201673	0.182919	-1.08015	1.1086	-0.223248	0.465166	-0.296035	1.30114	-0.373426	-0.610372	0.313746	0.979161	0.592939	1.60068
O95551	Tyrosyl-DNA phosphodiesterase 2 OS	TDP2	-0.466931	-0.0194734	-0.605501	-0.0286374	-0.00265289	-0.437377	1.09159	-0.990825	-0.44363	-0.432446	-0.199634	-0.256369	0.246841	0.771736	-0.212058	0.118002	0.0180272	-0.180719	-0.279435	-0.130019	-0.340803	0.711876	0.289803	-0.40757	-0.614104	-0.153986	0.923047	-0.303515	0.0144501	-0.557903
O95563	Mitochondrial pyruvate carrier 2 OS	MPC2	-0.275573	2.28163	-0.3789	0.0176248	1.13891	-0.0202042	-0.517771	0.113824	-0.444045	-0.0648421	0.13595	-0.561205	-0.196666	-0.736199	0.668702	-0.214648	-0.105905	-0.349875	-0.342589	-0.385267	0.255844	-0.116595	-0.442964	-0.507118	0.0563885	0.313375	-0.44797	-0.139907	-0.183478	0.13963
O95571	Persulfide dioxygenase ETHE1, mitochondrial OS	ETHE1	0.174707	-0.54227	-0.501301	0.25492	-0.627583	0.171061	0.754644	-0.776757	-0.200406	-0.557345	0.110706	-0.0466244	0.00564222	-0.881238	-0.29128	0.431349	0.267429	-0.348021	-0.422614	0.0309666	0.036037	-0.248762	1.33811	0.482833	0.171542	0.655991	-0.511927	0.268788	-0.337667	-0.347465
O95573	Long-chain-fatty-acid--CoA ligase 3 OS	ACSL3	-0.0632103	-0.160136	-0.294943	-0.57748	0.145328	-0.752908	0.136251	-0.634728	0.357166	-0.483302	0.17168	-0.617435	-0.833431	-0.225306	0.332286	-0.0692282	0.0872757	-0.0702688	-0.963824	-0.896835	0.425271	0.495683	-0.0781969	-0.599433	0.877767	0.340869	0.0644793	-0.372079	-0.449244	-0.0408659
O95602	DNA-directed RNA polymerase I subunit RPA1 OS	POLR1A	-0.205999	-0.216645	-0.639411	-0.0696179	0.91428	-0.191344	-0.588872	-0.16074	-0.261451	-0.0152213	-0.399928	-0.117146	0.167801	-0.0504207	-0.0833611	0.491492	-0.0252673	0.431949	0.174429	-0.203687	-0.179793	0.345632	0.0990913	0.352713	-0.526992	0.08052	0.181143	-0.181449	0.0410954	-0.0415621
O95613	Pericentrin OS	PCNT	-0.190991	0.0943327	0.187286	0.428381	1.12466	-0.115452	0.079897	-0.190202	0.074018	-0.0935736	0.256023	-0.131024	-0.193931	-0.2325	0.348858	0.767589	0.391429	-0.284629	-0.168747	0.285991	-0.406642	-0.395875	-0.306513	-0.35005	0.36447	-0.336655	0.567294	-0.0960385	-0.181948	0.445139
O95619	YEATS domain-containing protein 4 OS	YEATS4	-0.718937	-0.482842	0.120198	-0.378688	0.191303	-0.725222	-0.0563637	0.124136	0.524728	-0.339151	0.0677413	-0.340552	0.242738	0.270478	0.34386	0.0687599	-0.0554915	-0.145054	-0.0641575	-0.211494	0.319827	0.411982	-0.453225	-0.0845313	-0.275371	-0.0359379	0.233756	-0.00788242	-0.000842469	-0.0846504
O95625	Zinc finger and BTB domain-containing protein 11 OS	ZBTB11	-0.0753074	-0.0164248	0.0484678	0.125463	0.182099	-0.0216575	0.114876	-0.0302032	0.0894368	0.0296839	-0.00991911	0.0898991	0.145215	0.178133	0.336543	-0.143585	0.330662	-0.0201986	-0.144177	0.175396	-0.0211196	0.584223	-0.305499	0.165192	-0.517853	0.0754618	0.569115	-0.214651	-0.0934767	0.278412
O95628	CCR4-NOT transcription complex subunit 4 OS	CNOT4	-0.33168	-0.503618	0.138905	-0.147165	0.0284533	-0.564283	-0.0605805	-0.445792	0.280245	-0.0455611	0.560755	-0.357951	0.0986366	1.102	0.325048	0.141964	0.426498	0.232467	-0.847401	-0.373904	0.617515	-0.481487	0.375694	-0.233768	0.159301	-0.69784	0.0325331	-0.165911	-0.0422386	-0.5914
O95630	STAM-binding protein OS	STAMBP	-0.0272704	-0.37508	-0.214365	-0.234512	-0.435147	-0.568358	-0.155586	-0.375985	-0.186529	-0.303795	-0.219323	-0.187879	-0.589925	0.363412	0.252855	0.25379	-0.17704	-0.114128	-0.136791	-0.116704	0.615263	0.488015	-0.0621846	0.15852	-0.0127922	-0.57564	0.0504659	-0.212768	0.0257856	-0.21768
O95639	Cleavage and polyadenylation specificity factor subunit 4 OS	CPSF4	-0.217215	0.349698	-0.150255	-0.0684751	-0.0524154	0.166165	0.550309	0.227602	0.171573	0.04627	0.177343	0.453077	-0.215145	0.397545	0.177482	-0.941397	-0.741667	0.433038	0.072985	0.779065	-0.165788	0.0859698	-0.966354	1.53928	-0.985795	-0.597796	0.161563	1.19592	0.857905	0.686716
O95644	Nuclear factor of activated T-cells, cytoplasmic 1 OS	NFATC1	-0.0696326	0.440267	-0.0765322	0.86174	-0.0707151	0.595465	0.233041	0.442908	-0.401235	0.452915	0.378172	0.210599	-0.616153	-0.429769	-0.575003	-0.0460663	-0.186675	-0.21882	-0.269348	0.346989	0.0220047	-0.432855	-0.159118	-0.0220538	-0.343847	0.0443648	-0.307357	0.184623	0.117872	0.366203
O95671	N-acetylserotonin O-methyltransferase-like protein OS	ASMTL	-0.00174711	0.298538	0.0282573	0.514029	-0.494798	0.168968	-0.188543	0.314969	0.463303	0.376185	0.413118	-0.286484	1.43886	1.06748	-0.157939	-1.24857	0.173657	-0.228176	0.687741	0.620846	0.00851523	-0.86116	-0.260391	0.0691013	-0.0970521	0.397466	-0.871399	-0.000933191	0.607887	0.388847
O95674	Phosphatidate cytidylyltransferase 2 OS	CDS2	-0.489774	1.15726	-0.981691	-0.118634	-0.491956	-0.616618	-0.764838	0.00305819	0.0849449	0.0295127	0.125623	-0.158053	-0.268218	-0.402512	0.369028	0.0465316	-0.81995	0.305653	0.0103371	-0.0127364	0.656195	-0.0552299	0.170016	-0.134722	-0.239285	0.438019	-0.0418246	0.301251	0.0709246	0.186771
O95678	Keratin, type II cytoskeletal 75 OS	KRT75	-0.213979	-0.605742	2.6384	-0.130658	-1.40125	-0.401021	-0.400978	-0.334867	3.76773	0.23771	0.432151	-0.297309	-0.725875	-1.41844	-0.882947	-0.249786	-0.10386	0.194241	-0.000855271	-0.0771906	-0.215846	0.276175	-0.0354589	0.209848	-0.307639	0.0226745	-0.00154745	-0.0310881	0.106624	-0.040113
O95684	FGFR1 oncogene partner OS	FGFR1OP	-0.478017	0.306337	-0.0208543	-0.124508	0.0922758	-0.0661371	0.883466	0.175444	-0.0394862	0.053945	-0.300425	0.27135	-0.0141176	0.0950239	-0.0409764	-0.226529	0.676789	0.118347	-0.327824	-0.561091	0.393036	0.248146	-0.155612	-0.28761	0.154232	-0.498249	0.990069	-0.121199	-0.530114	-0.319494
O95696	Bromodomain-containing protein 1 OS	BRD1	-0.132027	-0.555298	-0.68306	-0.459495	1.41195	-0.721956	-0.60876	-0.658954	0.375849	-0.161528	-0.204223	-0.0827429	0.450865	-0.0275645	-0.0366143	0.365951	0.583195	0.374044	0.149972	-0.210986	0.0724092	0.200908	-0.0826063	0.126229	0.333025	-0.248944	-0.0258045	-0.267369	-0.172926	0.140218
O95714	E3 ubiquitin-protein ligase HERC2 OS	HERC2	-0.0631948	0.124518	-0.10142	-0.24079	0.557195	-0.313717	-0.129323	-0.280488	0.208767	-0.0556186	-0.229619	0.13534	0.0684371	0.102862	0.147801	-0.0751548	0.220688	0.234619	-0.397011	-0.248882	0.0907109	0.312281	0.028561	-0.0989606	-0.0925557	-0.073959	0.181065	0.0123687	-0.369384	0.167693
O95716	Ras-related protein Rab-3D OS	RAB3D	-0.450767	-0.198558	0.198899	-0.630378	0.504979	-0.482459	-0.638522	-1.00201	0.440589	0.059543	0.849627	-0.23513	0.0773938	-0.56333	0.0549136	-0.382994	-0.476136	-0.0417103	0.939882	0.41196	0.658684	0.329779	0.900131	-0.167101	-0.0985277	0.24198	-0.353429	-0.356025	-0.256325	-0.266973
O95721	Synaptosomal-associated protein 29 OS	SNAP29	-0.622764	0.69623	0.0767589	-0.341147	0.466388	-0.382885	-0.548771	-0.377452	0.0338269	0.233235	0.425461	-0.313845	-0.570665	0.495236	-0.488834	0.703115	-0.306722	-0.314587	-0.732404	0.240651	0.314942	-0.100804	-0.0594374	0.0575845	-0.286447	0.0365269	0.156569	-0.0811014	-0.208213	0.305286
O95747	Serine/threonine-protein kinase OSR1 OS	OXSR1	-0.428438	-0.195501	-0.0238272	-0.0130296	0.189328	-0.253278	0.143029	0.0416136	0.0553042	-0.182388	0.121518	-0.218569	0.522302	0.202304	-0.232634	-0.125322	-0.100331	0.319116	0.227217	-0.276711	0.183836	0.38954	-0.37576	0.0381053	0.371328	-0.00396374	0.201506	-0.0172333	0.279034	0.0805239
O95749	Geranylgeranyl pyrophosphate synthase OS	GGPS1	-1.19969	-0.48004	-1.33876	-0.0845142	-0.0718651	-0.477074	-0.117689	-0.310283	1.34535	-0.135779	1.04147	-0.511775	-0.530319	-0.46699	1.18891	0.0672439	-0.799429	-0.124253	-0.639307	-0.897381	-1.56685	0.633488	0.403382	-0.965486	-0.451856	-0.153093	-0.0834015	-0.329482	-0.117788	-0.922642
O95757	Heat shock 70 kDa protein 4L OS	HSPA4L	-0.537723	-1.16375	-1.13639	-0.436738	-0.997957	-0.388611	0.191088	-0.674406	-0.661911	0.556638	-0.87157	-0.26582	0.157494	0.341175	-1.37539	-0.101804	-0.335266	1.83791	0.638808	-0.00974974	-0.236336	-0.263022	-0.223305	0.157012	-0.77249	-0.0689007	0.0307195	0.203928	-0.0268506	-0.771474
O95758	Polypyrimidine tract-binding protein 3 OS	PTBP3	-0.0370533	0.0923253	-0.338435	-0.170598	0.0647173	-0.219653	-0.464709	-0.148536	-0.241645	0.370074	-0.299327	0.278519	-0.575458	-0.169504	-0.243739	0.0236112	-0.392951	-0.291228	-0.720586	0.148446	0.510183	-1.00094	-1.05888	-0.387774	-0.293785	-0.374794	-0.382135	-0.110757	0.091658	-0.0114433
O95759	TBC1 domain family member 8 OS	TBC1D8	0.0302973	-0.210441	-0.212047	-0.153093	-0.0109776	0.323811	-0.404528	0.449412	0.0982394	-0.287843	-0.678057	0.535868	0.808438	-0.063454	0.288558	0.370627	-0.156523	0.158231	0.65838	0.32082	-0.134404	-0.430997	-0.214729	0.109768	-0.353262	-0.0678509	-0.222831	0.23242	0.428773	-0.108165
O95772	STARD3 N-terminal-like protein OS	STARD3NL	0.266053	1.39108	0.233192	0.0164164	-0.137013	-0.0145423	-0.986706	-0.308817	-0.114002	-0.0193561	-0.808642	-0.324948	-0.803073	-0.576259	-0.58688	-1.1448	-0.93762	-0.164744	0.033258	0.452696	0.841243	-0.56377	-0.945461	1.01589	-1.42859	0.370448	-0.0771532	1.41723	1.19403	0.825963
O95777	U6 snRNA-associated Sm-like protein LSm8 OS	LSM8	-0.0436172	0.291329	0.102939	0.390962	-0.234859	0.174814	0.65041	0.0708715	-0.374761	0.385691	-0.0162144	0.692137	0.144013	-0.0430567	-0.0188096	-0.190787	0.201487	-0.26954	0.271308	0.370663	0.117093	0.241078	0.312933	0.219393	-0.291724	0.481011	0.0466722	0.366209	0.501141	0.0968006
O95782	AP-2 complex subunit alpha-1 OS	AP2A1	-0.101435	0.109884	-0.104921	-0.013969	0.11476	0.0965397	-0.235789	0.728435	0.212641	-0.202006	0.0335584	-0.294238	-0.411949	0.571835	-0.218281	0.234103	0.139979	-0.341736	-0.416038	-0.0492169	0.279468	-0.57174	-0.11959	-0.326437	0.433829	-0.427664	-0.758243	-0.464333	-0.310042	0.122213
O95785	Protein Wiz OS	WIZ	-0.661407	-0.40824	-0.134363	-0.193348	-0.054134	-0.765629	0.240716	-0.674407	0.63187	-0.0829031	0.881951	-0.267341	1.10764	0.873101	0.683435	0.0575014	0.23144	0.0305457	-0.176586	0.370744	0.356528	-0.230465	-0.228871	0.170427	0.0669847	-0.353722	0.00608546	-0.29079	-0.012746	0.0316877
O95786	Probable ATP-dependent RNA helicase DDX58 OS	DDX58	0.781696	-0.701808	-0.953357	-0.314645	1.01421	-0.391931	-0.159216	-0.840016	0.416051	-0.515263	1.23262	-0.157785	2.08016	-0.554887	-0.00879855	0.437123	-0.160478	-1.45481	-1.42533	-0.06148	-0.395221	0.321279	-0.0429387	-0.976229	1.66553	1.12243	-1.02627	-0.786827	0.018916	-0.0941523
O95793	Double-stranded RNA-binding protein Staufen homolog 1 OS	STAU1	-0.404479	-0.694972	0.485373	-0.569765	0.534517	-0.683153	0.165378	-0.753243	0.681857	-0.627453	0.559961	-0.562995	-0.325263	0.599078	0.430337	-0.120706	-0.161404	-0.295752	-0.683326	-0.6181	0.596168	-0.340322	0.283698	-0.200796	0.286795	-1.16595	0.251086	-0.391944	-0.383736	-0.264172
O95810	Caveolae-associated protein 2 OS	CAVIN2	0.661975	-0.187771	-0.867247	1.30403	-0.864947	0.0266163	0.914303	-0.278746	-1.12444	2.97797	-1.23605	0.219798	0.556062	-1.06347	-0.904796	-1.73045	-0.242351	-0.0767761	0.526996	1.35343	-1.28316	0.165793	-1.16902	-0.301675	-0.295488	0.544132	-0.171584	0.251695	-0.0860684	1.93706
O95816	BAG family molecular chaperone regulator 2 OS	BAG2	-0.0897641	0.322176	1.11772	-0.120086	-0.709403	0.282913	0.141435	0.903766	0.0323044	0.437056	-1.04655	-0.421361	0.269446	1.96988	-0.906415	-1.46928	-0.618234	0.270815	-0.437438	0.568869	-1.05167	-0.0848672	0.266549	0.904929	0.186909	-0.600437	1.20276	-0.13225	0.299674	0.222111
O95817	BAG family molecular chaperone regulator 3 OS	BAG3	1.05651	0.222885	0.465915	0.951772	-0.265942	1.17493	-0.0172041	0.648273	-0.103894	1.22576	0.159312	-0.293863	-1.77325	0.0362403	-0.744731	-0.410979	-0.62096	0.389358	0.0957487	1.16798	-0.508307	-0.386934	0.339616	0.0425011	-0.848294	-0.240667	-0.121131	0.372897	0.299565	0.29509
O95819	Mitogen-activated protein kinase kinase kinase kinase 4 OS	MAP4K4	0.220504	-0.016244	0.881281	-0.0532022	-0.150314	0.351207	-0.285418	0.549671	0.266235	-0.231416	-0.385672	0.324613	-0.247824	0.4087	0.46497	0.156946	-0.488304	-0.507379	-0.459557	0.0265361	-0.250913	-0.748143	0.407097	-0.110056	-0.32677	-0.662434	0.206263	-0.315519	-0.117983	0.101634
O95822	Malonyl-CoA decarboxylase, mitochondrial OS	MLYCD	-0.112815	0.477915	-0.303074	0.0643894	-0.0914962	-0.162408	-0.303179	-0.144694	-0.186157	0.00712312	-0.201376	-0.227063	0.107791	-0.130556	1.1406	0.925785	1.4657	0.217963	0.266273	-0.353908	-0.447117	-0.0517508	-0.606423	0.460008	0.226526	-0.145963	-0.168558	-0.249731	-0.290754	-0.071049
O95825	Quinone oxidoreductase-like protein 1 OS	CRYZL1	-0.00826819	0.434175	-0.178503	0.604052	-0.47028	0.233956	0.20661	0.0934184	0.0361898	-0.104826	0.442287	-0.0449162	-0.435351	0.817739	0.728007	-0.165235	-0.0591441	-0.148677	0.411278	0.346999	-0.176053	-0.130909	-0.357069	0.0334961	-0.19176	0.174537	0.18926	0.636225	0.650645	0.513669
O95831	Apoptosis-inducing factor 1, mitochondrial OS	AIFM1	-0.963797	-0.603873	-1.27488	-0.148115	0.0710234	-1.44403	-1.46534	-0.903723	-0.185074	-0.936141	0.402246	-0.731926	-0.560937	0.408228	0.0332766	2.3918	0.515146	-0.052127	-0.382562	-0.441145	0.126412	-1.1879	-1.5274	-0.531751	1.39278	-0.657155	-0.857929	-0.530366	-0.463265	-0.176617
O95833	Chloride intracellular channel protein 3 OS	CLIC3	0.0577259	-0.820777	-0.447916	-0.266497	-0.680376	-0.131746	1.32587	1.07406	-0.0258957	0.56113	0.415565	-0.117691	0.867443	-0.594024	0.0897308	-0.503063	-0.0238415	-0.690824	-0.137536	-0.403117	-0.384089	0.0496303	-0.164515	-0.0504671	0.224886	0.153629	-0.211046	-0.192705	0.38336	-0.506599
O95834	Echinoderm microtubule-associated protein-like 2 OS	EML2	-1.0823	0.121526	-0.183733	0.418762	0.302707	-0.383104	-0.769095	-0.581921	0.451046	0.0483622	1.05566	-0.329637	0.613841	-1.50386	-0.397027	0.592923	0.188244	0.430672	0.856689	-0.683508	-0.290315	-0.931494	-0.44793	0.471742	1.38275	-0.338752	-1.03471	0.212132	-0.0214751	0.00787343
O95835	Serine/threonine-protein kinase LATS1 OS	LATS1	-0.0923784	-0.0618337	0.179356	0.368105	-0.287627	0.18976	0.402038	0.0755067	0.0699715	0.433961	-0.507517	0.575085	-0.270634	-0.26085	0.0392991	-0.0841294	0.0420543	0.00598285	0.19305	0.206828	-0.168974	0.114599	0.073861	0.46441	-0.159465	0.166412	0.220884	0.441881	0.426273	0.282356
O95837	Guanine nucleotide-binding protein subunit alpha-14 OS	GNA14	0.0812502	-0.174102	-0.577894	-0.121844	-0.274027	-0.511366	0.293064	0.719045	-0.373824	1.05498	-0.0830013	0.283798	0.87737	0.123579	0.241994	-0.283261	-0.0456715	0.0459144	0.241414	0.235611	-0.354159	-0.204841	-0.0474672	0.384428	0.293249	-0.203337	-0.105778	0.427292	0.432166	0.479011
O95861	3'(2'),5'-bisphosphate nucleotidase 1 OS	BPNT1	-1.15555	-0.513062	-1.21291	0.112446	-0.447901	-1.14015	-0.0564868	-1.43705	0.710121	-0.894644	-0.0184564	-1.65515	-0.627782	0.567639	1.66134	-0.189242	-0.518325	0.309327	0.310535	-0.887616	-1.73919	-0.0853166	1.14413	-0.582889	0.623945	-0.320605	-0.146469	-0.294338	0.068842	-0.454732
O95864	Fatty acid desaturase 2 OS	FADS2	0.53115	-0.342826	-0.507403	-0.281848	1.29701	-0.156129	0.63308	-0.276847	1.16028	0.0865831	1.03751	-0.0999735	-0.60258	1.53265	-0.288772	0.197169	-0.532989	-1.47596	-1.41372	-1.56171	-0.800265	1.12441	-0.514518	-0.904654	-0.642612	-0.141185	0.487044	-1.25978	-0.844477	-1.39825
O95865	N(G),N(G)-dimethylarginine dimethylaminohydrolase 2 OS	DDAH2	-0.725299	-0.0139008	-0.310499	0.764698	-0.53645	0.101084	0.246067	0.51591	-0.272376	0.350574	0.00174644	-0.504758	0.320272	-0.52659	1.0169	-0.237227	-0.778838	-0.192359	0.427794	0.0571842	-1.22368	0.787759	-0.00568351	-0.30786	0.0877937	-0.25129	0.876997	-0.0768556	-0.455081	0.908919
O95870	Protein ABHD16A OS	ABHD16A	-0.230313	0.188029	0.118381	-0.187531	0.523454	-0.616399	-0.661629	-0.350848	0.135602	-0.268173	0.570897	-0.342961	0.258115	-0.630603	0.354725	-0.397503	0.241167	-0.00432062	-0.211475	0.322304	0.100488	0.740785	0.3565	-0.0817013	0.575453	-0.304022	0.0416389	-0.0752254	0.00781848	0.161414
O95873	Uncharacterized protein C6orf47 OS	C6orf47	0.134044	0.65163	-0.281683	-0.184627	0.327209	0.608484	0.0675003	0.224558	-0.359011	0.476702	0.139804	-0.405558	-0.720742	-0.551937	0.453703	0.0954114	-0.39306	-0.695477	-0.725992	0.314359	-0.206533	0.635502	-0.0848912	0.127219	-0.953533	-0.498603	0.166795	0.205258	-0.320275	-0.177129
O95881	Thioredoxin domain-containing protein 12 OS	TXNDC12	-0.0592827	0.184294	-0.215406	-0.130902	-0.473358	0.0481927	0.180381	-0.378312	-0.113665	-0.414161	0.50714	0.070901	-0.396171	0.818577	-0.177613	0.65383	-0.37276	1.01468	-0.261038	-0.206497	-0.670776	-0.101064	0.711096	0.0876799	0.766065	-0.521739	-0.0023387	-0.628927	-0.410385	-0.640761
O95900	Mitochondrial mRNA pseudouridine synthase TRUB2 OS	TRUB2	0.370252	-0.367083	-0.961017	-0.153648	1.29121	-0.302435	-0.326393	-0.809968	-0.407501	0.381565	-0.298428	-0.178923	0.36794	-0.147957	-0.32994	-0.047915	0.805912	-0.385233	-0.465142	-0.267709	-0.0350582	0.0156046	-0.12147	-0.219066	-0.156119	-0.458648	0.0971822	-0.407066	-0.0406178	-0.395262
O95905	Protein ecdysoneless homolog OS	ECD	-0.323299	-0.464717	-0.404271	-0.728128	0.942105	-0.237835	-0.57086	-0.769866	0.206513	-0.747886	-0.298805	-0.365495	-0.554686	0.30892	0.139283	0.462919	0.488852	0.46322	0.0561672	-0.283417	0.0988197	0.186704	-0.0347575	-0.11576	0.291198	-0.364982	0.0360692	-0.420589	-0.286068	0.0738228
O95967	EGF-containing fibulin-like extracellular matrix protein 2 OS	EFEMP2	0.0268509	-0.26745	-0.591348	0.77074	-0.728963	0.727187	0.0535565	2.03552	-0.292828	0.0437904	-0.276115	0.488163	-0.551321	-0.34715	-0.52449	-0.997588	-0.602318	-0.51066	0.479617	0.624537	-1.21427	-0.382771	-0.0359101	1.05839	-0.393911	0.220378	-0.457028	0.852222	1.14473	1.05025
O95983	Methyl-CpG-binding domain protein 3 OS	MBD3	-0.470939	-0.977659	0.213866	0.304719	0.0450404	-0.462949	0.713845	-0.0618118	0.274038	-0.346506	0.0628348	0.247415	0.587713	0.646861	0.208161	0.168334	0.28018	-0.187784	-0.594113	-0.188174	0.751083	0.741835	-0.0581746	-0.724047	-0.117668	-0.543942	1.1819	-0.47426	-0.439391	0.074796
O95985	DNA topoisomerase 3-beta-1 OS	TOP3B	0.716349	-0.159441	0.998679	0.14514	-0.300688	0.980044	-0.196509	0.921191	-0.679854	-0.00813563	-0.197982	-0.366053	0.157356	0.934312	-0.291412	0.382451	-0.111177	-0.136672	-0.358964	-0.379864	-0.28054	-0.0523669	-0.743752	-0.235058	-0.0477665	-0.702033	-0.20362	-0.802491	-0.837021	0.0728198
O95989	Diphosphoinositol polyphosphate phosphohydrolase 1 OS	NUDT3	-0.292636	-0.177122	-0.789513	0.246987	-0.0582017	-0.535286	0.928804	-0.62486	-0.534661	0.136727	-0.312452	0.0662164	-0.549101	-0.141173	0.789831	-0.0202386	0.0307023	-0.536186	-0.148496	-0.175463	-0.572824	0.364339	0.0904267	0.493519	-0.355288	0.331627	0.174376	0.535235	0.863457	0.0522088
O95994	Anterior gradient protein 2 homolog OS	AGR2	-0.362003	-0.933031	-0.832392	-1.07195	-1.28924	-1.16817	-0.901363	-1.42724	1.14645	0.0826779	-1.73014	-0.526162	2.14074	-1.60416	-1.25861	-1.40648	-1.15825	1.6105	2.89429	-1.37512	-1.03474	-0.337784	-0.784395	4.03703	-1.17074	-1.06594	-0.738298	-0.665371	-0.602683	-0.874025
O95999	B-cell lymphoma/leukemia 10 OS	BCL10	0.633928	0.162882	-0.383374	0.173457	-0.221505	0.359602	-0.0217446	0.88622	0.784233	-1.06023	0.55111	-0.425888	-1.07485	0.167393	-0.724532	0.0564272	-0.249061	0.166394	0.00110742	0.00109563	0.192568	-0.131148	-0.0756269	-0.00892586	0.0700673	-0.0344782	-0.225716	-0.29944	-0.169122	-0.324388
O96000	NADH dehydrogenase [ubiquinone] 1 beta subcomplex subunit 10 OS	NDUFB10	-0.284793	0.142798	-0.78374	-0.516215	0.803628	-0.41905	-0.546648	-0.0985484	0.0199529	-0.475342	0.271348	-0.398546	-0.446158	-0.318226	-0.492185	0.0730565	1.03975	0.387618	-0.13489	-0.0256773	0.10368	0.398402	-0.38336	-0.335675	0.764485	-0.532959	-0.397206	-0.389834	-0.329873	-0.0547405
O96005	Cleft lip and palate transmembrane protein 1 OS	CLPTM1	0.216742	0.185054	0.325214	-0.605738	0.369511	0.000286894	-0.425515	-0.302811	0.0134259	-0.233718	0.0415583	-0.30496	-0.348023	0.0471847	-0.424359	0.697097	0.614905	0.0506516	-0.652675	-0.263186	0.393738	-0.319333	0.462547	0.102949	0.81592	-0.0527947	-0.70355	0.00774111	0.216849	0.0504879
O96006	Zinc finger BED domain-containing protein 1 OS	ZBED1	-0.430809	0.694211	0.0384879	0.367853	-0.341005	0.0146427	0.307182	0.0588374	-0.0347366	0.118567	0.0199069	-0.0386611	0.529354	0.845248	-0.104211	0.0275102	-0.219634	0.319556	0.436014	1.61678	-0.620321	0.118618	0.345049	0.148239	-0.758472	-0.154951	0.305734	0.575986	0.450134	0.152036
O96008	Mitochondrial import receptor subunit TOM40 homolog OS	TOMM40	-0.00254828	-0.16902	0.201392	-0.315387	0.149991	-0.227968	-0.137498	-0.290347	-0.0716604	-0.215221	-0.179335	0.0876297	0.617894	0.439862	-0.0584379	0.251058	0.538889	0.0924686	-0.186273	-0.218336	0.136506	0.112015	0.0022315	0.0348328	0.287566	0.0515742	0.130699	0.012143	0.0536749	-0.18496
O96011	Peroxisomal membrane protein 11B OS	PEX11B	-0.348427	0.105384	-0.892183	0.0324195	0.0201678	-0.676008	-0.210722	-0.147757	-0.166867	0.0485196	-0.108381	-0.0353745	0.300941	1.65983	0.364031	0.402827	1.018	-0.109198	-0.0640016	-0.260683	0.107819	0.14262	-0.419795	-0.340594	-0.456854	-0.210478	0.086945	-0.134395	-0.238023	0.0268157
O96013	Serine/threonine-protein kinase PAK 4 OS	PAK4	-0.483161	-0.557322	-0.00595988	-0.288118	-0.309322	-0.429828	0.0794618	-0.445947	-0.254251	-0.0665042	-0.691044	0.242257	0.437935	0.507152	-0.0313283	-0.437481	-0.0726419	0.234157	-0.367598	-0.239353	-0.238914	2.20991	-0.370048	-0.0631631	-0.0970479	-0.443462	0.25099	-0.179893	-0.195313	-0.324862
O96014	Protein Wnt-11 OS	WNT11	-0.879157	-0.367146	-0.039031	0.575125	-0.804772	1.14308	-0.551481	1.58377	-1.24898	0.946546	-1.25302	1.12311	-0.301851	-0.421773	1.59963	-2.69425	-2.01472	-2.43082	-2.07672	-0.627792	-1.8786	0.529008	-2.49151	-1.34056	0.237387	-1.77663	-1.20255	1.25673	-0.856024	2.21426
O96017	Serine/threonine-protein kinase Chk2 OS	CHEK2	0.0720129	-0.509241	0.725556	-0.39713	0.640052	-0.474732	0.00940478	-0.575784	-0.278489	-0.145212	-0.28395	-0.0827864	-0.0515799	2.40745	-0.0679497	0.133451	-0.073772	-0.74729	-0.555706	-0.557352	-0.0775739	-0.157965	0.519622	-0.252657	-0.576683	-0.149054	0.249722	-0.812659	0.0286346	-0.270421
O96019	Actin-like protein 6A OS	ACTL6A	-0.438137	-0.311986	-0.0250324	-0.254485	0.0284506	-0.522673	0.248391	-0.199099	0.288632	-0.149206	-0.129664	-0.227824	0.468623	0.941394	0.0133592	0.023115	-0.0421623	-0.09297	-0.0441729	0.0326633	-0.192938	0.702784	0.141805	-0.0142297	-0.0355789	-0.0443078	0.803131	0.00636597	-0.0032364	0.160007
O96028	Histone-lysine N-methyltransferase NSD2 OS	NSD2	-0.240574	-0.324221	-0.304362	-0.216201	-0.472454	-0.360533	1.24075	-0.521294	0.0431554	-0.337246	-0.257743	0.208542	-0.086933	0.180459	-0.484589	-0.594091	-0.529987	-0.288088	-1.55369	-0.896706	1.29817	1.45124	-0.835365	-1.24211	-1.47323	-0.113163	0.774924	-1.00722	-0.725264	-1.11188
O96033	Molybdopterin synthase sulfur carrier subunit OS	MOCS2	0.109288	-0.0199185	0.269238	-0.0278461	0.0891879	0.0221001	0.0377129	0.147154	-0.0340986	-0.145444	-0.0516969	-0.0944585	-0.120633	0.0580583	0.000741074	0.113449	-0.614031	0.857064	0.125793	0.0683647	-0.545642	-0.430451	0.695452	0.0849646	0.206895	-0.477068	0.646553	0.334024	1.0784	-0.446692
P00167	Cytochrome b5 OS	CYB5A	0.31074	-0.0779258	0.181734	1.03004	0.23949	0.0794764	-0.301293	0.504914	0.283859	0.371055	-0.292742	-0.177104	-0.884511	0.520407	0.0745609	-0.228588	-1.41058	1.10926	0.695737	0.159226	0.102301	0.122689	-0.847492	-0.024992	0.168396	-0.509759	-1.22572	-0.353068	-0.364584	0.925301
P00325	Alcohol dehydrogenase 1B OS	ADH1B	1.57799	-0.824666	-1.50543	4.40883	-1.14877	1.96045	0.441478	1.84196	-1.36198	3.15181	-0.796745	-0.488958	-1.15705	-1.61589	-1.33651	-2.5061	-1.74528	-1.95992	-1.9822	4.68951	-1.57642	-2.0286	-2.19536	-1.53676	-2.22076	-0.772446	-1.31114	1.86421	-0.926841	3.33448
P00338	L-lactate dehydrogenase A chain OS	LDHA	0.165367	-0.978863	0.340469	-0.694919	0.662042	-0.276991	-0.465421	0.369177	-0.0907222	-0.934167	-0.148906	-0.560139	-1.23489	0.824346	-0.417528	0.535342	0.151586	0.928661	0.854373	-0.498378	-0.223843	-1.61408	0.308987	-0.164819	0.408408	-0.517909	-0.792356	-0.542145	-0.0297118	-0.524569
P00352	Retinal dehydrogenase 1 OS	ALDH1A1	-0.520726	2.04784	-0.847776	1.05221	-1.20685	0.533968	0.832282	-0.586077	0.225964	1.37564	1.78473	0.0517996	-0.412972	-0.850646	-0.99718	-1.86607	-1.08828	-1.72654	0.176952	1.09376	-0.750847	-1.21384	-0.513275	-1.06581	-1.29621	0.603683	-0.518914	2.06558	0.108096	1.37638
P00367	Glutamate dehydrogenase 1, mitochondrial OS	GLUD1	-0.0608695	0.116562	-0.721095	0.677046	0.244493	0.0747726	0.00332705	0.35003	-0.847357	0.251832	-0.227601	-0.0272984	-0.790721	-0.412324	0.588274	-0.265737	0.399877	0.0205148	0.448432	0.143397	-0.250778	-0.683947	-0.45215	-0.0439064	0.594182	-0.0290017	-0.298849	0.10954	-0.017271	0.273362
P00374	Dihydrofolate reductase OS	DHFR	0.393933	-0.513984	-0.352292	-0.362761	0.81169	-0.148243	0.951181	-0.586341	-0.170814	-0.357601	0.201715	-0.130187	-0.213784	1.37425	-0.855309	-0.0589192	0.0107433	0.0224036	-0.0960596	0.31788	-0.0788216	0.128613	0.0907887	0.342123	-0.178792	0.134203	0.276863	0.15832	0.188471	-0.00192971
P00387	NADH-cytochrome b5 reductase 3 OS	CYB5R3	0.0101623	0.0862171	-0.415716	-0.0598375	-0.256733	0.129365	-0.432405	0.749273	-0.372237	0.223225	-0.508202	-0.335715	-0.575948	-0.489734	0.816603	0.34509	-0.350076	-0.0879975	-0.114976	0.0141521	-0.466601	0.616094	-0.242869	-0.0766713	-0.565077	-0.247101	-0.674919	0.172968	0.20391	0.0493534
P00390	Glutathione reductase, mitochondrial OS	GSR	0.201972	0.287321	-0.373436	0.473078	-1.45903	-0.188305	0.208221	-0.757644	-1.20865	0.0948055	-0.646927	-0.0795685	-0.0288776	0.138748	-0.551582	-0.312963	-0.735671	1.05677	1.31794	0.653945	-0.285359	-0.744789	0.702643	-0.156285	1.02745	-0.201766	-0.17854	0.0232719	0.712148	-0.487835
P00403	Cytochrome c oxidase subunit 2 OS	MT-CO2	-0.28968	1.12321	-0.735151	0.265353	1.62295	-0.126274	-0.512826	-0.015935	-0.329427	-0.267616	0.142868	-0.244201	-0.659942	-0.224486	-1.14484	-0.153612	1.28753	1.11397	-0.88482	-0.841059	0.630495	-0.505379	-0.436184	-0.510452	0.605421	-0.0353182	-0.363739	-0.683256	-0.571888	0.779481
P00441	Superoxide dismutase [Cu-Zn] OS	SOD1	0.0438949	-0.48514	-0.75625	-0.302741	-1.64414	-0.75216	4.0301	-1.2344	-0.689007	0.271514	-1.56916	1.58335	-1.46683	-1.96533	-0.849392	-2.31521	-0.332047	-1.00158	-1.31101	-0.106858	0.439312	-1.70744	1.81024	0.352743	-1.72053	-0.107021	-0.634467	0.537335	1.01925	-0.218167
P00450	Ceruloplasmin OS	CP	1.65903	-0.870596	0.0389868	-0.413829	-0.752414	-0.502611	2.16743	-0.807078	-1.03117	1.11311	-0.950522	0.855525	0.084332	-1.37193	-0.611437	0.0226946	-0.153967	-0.0648912	-0.279303	-0.294822	-0.566399	0.255402	0.907362	0.515853	-0.335091	0.563724	-0.129893	0.592748	0.450854	-0.894024
P00451	Coagulation factor VIII OS	F8	-0.115585	-0.357999	0.0874912	-1.7284	-0.204822	0.873653	-0.929999	0.769146	0.465519	-1.03094	0.622909	-0.622909	-0.992143	0.597622	0.624701	0.262638	0.0463665	0.0774184	-0.304471	-0.0678747	0.136307	0.068735	0.0302645	0.0799066	0.154563	-0.543105	-0.467379	-0.49757	-0.241984	-0.115745
P00488	Coagulation factor XIII A chain OS	F13A1	1.21114	-0.494075	-0.27548	1.6402	-0.590563	0.036277	1.2197	1.15578	-0.960982	-0.181011	-0.640787	1.07946	0.943685	-0.0951954	-0.433471	-0.0175191	0.580065	-0.746405	0.504852	1.63085	-1.3603	0.0194157	-0.369259	0.265612	-0.826847	0.649202	-0.444337	0.963617	0.469585	1.34248
P00491	Purine nucleoside phosphorylase OS	PNP	-0.686905	-0.244848	-0.22986	0.0841966	-0.880743	0.0111696	1.75288	-0.435474	1.0296	-0.389246	0.162339	-0.126611	0.489737	0.62356	-0.421677	0.123488	-1.14717	0.722795	0.583865	-1.06629	-1.27711	0.856592	-0.087587	-0.334959	-0.710351	-0.0145474	0.293977	0.0188695	-0.0453923	-0.631007
P00492	Hypoxanthine-guanine phosphoribosyltransferase OS	HPRT1	0.0532849	-0.142946	-0.442325	-0.624706	-0.975966	-0.458352	1.92553	-0.867911	-0.328601	-0.772181	0.451742	-0.276755	-0.841672	0.0262789	-0.582175	0.954917	-0.431708	-0.257184	-1.27939	-0.29364	0.862861	-0.11579	0.817739	-1.16131	0.241966	0.621087	0.179863	-0.378295	-0.139809	-0.720833
P00505	Aspartate aminotransferase, mitochondrial OS	GOT2	-0.339467	-0.126883	-0.740558	0.0945318	0.160535	-0.522807	-0.601923	0.0244576	-0.0785676	-0.300251	0.143723	-0.69999	-0.0584388	-1.10569	1.4111	-1.03606	0.748515	-0.253667	0.418073	-0.411783	0.283599	-0.590293	-0.412668	0.147009	1.42551	-1.10803	-0.464794	-0.594001	-0.202255	-0.496027
P00519	Tyrosine-protein kinase ABL1 OS	ABL1	-0.42695	0.786683	0.407149	0.226733	0.110682	0.469831	0.671311	0.310862	0.402032	0.207383	0.39376	-0.410667	0.0454793	0.827306	0.108636	0.00156343	-0.429298	-0.519732	-0.0891908	0.503447	-0.368919	-0.426315	-0.141086	1.04355	-0.739897	-0.149896	0.0320552	0.711812	0.398405	0.414431
P00533	Epidermal growth factor receptor OS	EGFR	1.24313	-0.628982	1.43103	0.912682	-0.0796437	-0.269014	0.506698	-0.0211652	0.0790891	1.67815	-0.684842	-0.243925	0.143831	-0.358578	0.0302636	-0.350641	0.130614	0.529952	0.29672	0.227002	-0.84169	-0.0150011	0.995514	0.664404	-0.53515	0.162976	0.227634	-0.2811	-0.142922	0.049678
P00558	Phosphoglycerate kinase 1 OS	PGK1	1.2498	-0.70488	-0.758047	-0.538528	-0.72061	-0.955776	1.49389	-0.952533	-0.890965	-0.561103	-0.334774	0.0374513	-1.50963	-1.12622	-0.51389	-0.034192	-0.955359	-0.0103489	0.22512	-0.780212	-0.0346749	-0.0307228	2.29067	-0.582512	0.252473	0.909298	-0.648095	-0.219901	0.274881	-1.17503
P00568	Adenylate kinase isoenzyme 1 OS	AK1	-0.240899	-0.606541	-0.00336253	0.455631	0.0315209	0.756161	0.871096	1.15752	-0.382562	0.850084	-0.814406	-0.011357	-0.430503	-1.12017	0.088301	-0.313262	0.251404	-0.0446183	1.91546	0.0586797	-0.5233	-0.573348	-0.680684	-0.710159	-1.47061	0.354874	0.0379827	0.0531547	0.336508	0.371026
P00734	Prothrombin OS	F2	-0.738936	-1.46545	-1.59269	-1.46423	-1.80136	-1.20147	-0.994053	2.20491	-1.77913	-1.02021	-1.45461	4.74579	-1.08464	-1.97947	-1.67111	-4.19077	-2.66535	-3.64576	-3.76897	-3.38271	-3.15622	-2.44161	-3.67514	-3.1349	-4.67298	-1.42245	-2.28446	-2.68235	-2.10358	-4.15913
P00736	Complement C1r subcomponent OS	C1R	1.02316	-0.225037	-0.189001	0.126521	-0.845179	1.39645	0.404008	0.967856	-0.751676	0.367125	-0.637686	0.950986	-0.633984	-0.275318	-0.856757	-0.0647029	-0.765543	-0.925719	0.473549	0.127532	-0.948993	-0.312399	0.844499	-0.254686	-0.919275	1.37219	-0.341606	0.335335	0.895499	-0.334619
P00738	Haptoglobin OS	HP	2.39824	-2.10245	0.00760005	-0.466149	-1.08218	-1.6177	1.35859	-2.7305	-1.90596	1.73929	-2.19811	-0.949459	0.769541	-0.717734	-1.98585	0.682913	-0.692843	-1.45167	1.03166	-0.6246	-2.03712	-0.0348097	2.59055	1.61063	-1.94157	0.320932	0.418625	1.31549	0.573267	-2.01426
P00739	Haptoglobin-related protein OS	HPR	1.70195	-1.60566	-1.42258	1.22275	-1.02695	-1.55118	0.495761	-1.49065	-1.54635	1.96941	-2.15276	-0.4637	-1.11633	0.0234323	-0.897063	0.0989182	-1.5416	-0.753991	0.550679	0.322943	-1.58734	0.859815	-0.633066	-1.49698	-2.48251	3.15459	-0.479837	0.505605	0.994775	2.20904
P00740	Coagulation factor IX OS	F9	-1.44773	-1.6063	-2.51244	-1.0164	-1.9821	-1.46251	-1.28676	0.10315	-1.62201	-0.27465	-1.76308	5.20566	-1.2807	-2.61443	-2.54758	-4.1278	-3.7029	-3.62222	-3.47005	-3.55704	-3.50368	-1.97911	-2.99259	-2.29768	-5.04786	-0.687785	-2.07836	-2.30736	-0.602527	-3.51782
P00742	Coagulation factor X OS	F10	-0.588727	-1.2171	-0.780412	-0.813971	-1.55439	-1.31417	-0.969054	-0.102452	-1.71011	-0.447364	-1.34284	4.50359	-0.25166	-1.92021	-1.63156	-1.83227	-1.55793	-1.2961	-1.44783	-1.35085	-2.10248	-0.412171	-1.48144	-0.954556	-2.52431	0.714218	-0.940316	-0.386786	-0.473013	-1.67682
P00746	Complement factor D OS	CFD	0.568765	0.253974	0.048687	0.318117	-1.0714	0.184571	0.775122	0.675625	-0.813558	0.354539	-0.621487	1.16227	1.05005	-0.360101	-0.41392	-0.563174	-0.459361	0.218532	0.453584	0.484504	-0.508256	0.343005	-0.876041	-0.0750402	-0.830558	2.75974	-0.122931	1.09052	0.0398786	-0.00951091
P00747	Plasminogen OS	PLG	2.48853	-1.23129	0.331843	-0.310131	-1.19661	-1.27646	-0.166215	-1.50003	-1.63566	0.524636	-2.08571	1.7307	0.565203	-1.31027	-1.7346	0.0326151	0.65225	0.09182	-0.73651	0.109416	-1.73906	1.8187	0.323271	-0.295967	-1.73246	2.53098	0.0687256	-0.586071	0.894881	-0.633242
P00748	Coagulation factor XII OS	F12	-0.475521	-0.330864	-1.07496	0.855053	-1.35825	0.973891	-0.158039	-0.86365	-0.988943	1.11343	-0.670432	0.804856	0.66953	-1.2531	-0.645971	0.145606	0.205864	1.41844	2.10659	0.476947	-1.66883	1.43577	-0.079441	-0.283157	-1.60001	-0.621598	0.246142	0.373776	1.38269	-0.381333
P00751	Complement factor B OS	CFB	0.756541	-0.963999	-0.549401	0.0219471	-0.348318	-0.0195148	-0.173221	-0.616794	-0.588876	0.524179	-0.809124	1.98622	0.197813	-0.696848	-1.15475	0.340997	-0.818133	-0.0131639	1.01116	-0.0300389	-1.74947	0.341511	0.471611	0.73514	-0.763786	-0.713059	0.34556	-0.20218	1.46924	-0.0806225
P00761	Trypsin OS	1	0.505844	-0.414198	1.87863	2.70982	0.4221	0.438043	0.0266767	-0.159378	-1.05168	1.02845	-1.1715	1.06503	1.14078	-0.583875	-0.45185	0.203973	1.61216	-0.713637	0.550549	0.895463	-0.231461	-0.8903	-0.704012	0.378631	0.231169	-0.077957	1.10612	1.39553	0.770299	1.95127
P00813	Adenosine deaminase OS	ADA	0.263451	0.888941	0.481061	1.21644	0.261126	1.04751	0.127368	-0.279776	0.255272	-0.364609	1.31971	-0.450885	-0.627759	-0.0584522	0.34095	-0.52724	-0.61872	-1.08629	-1.04648	0.159045	-0.734868	-0.276099	0.524823	0.322904	-0.174639	-0.412927	0.470644	-0.0207657	0.672263	0.111324
P00915	Carbonic anhydrase 1 OS	CA1	2.96896	-0.93245	-1.44281	-0.635691	-1.40114	-1.0381	5.7893	-1.07649	-2.34315	-0.356349	-2.12574	-0.370793	-1.21019	-1.95625	-1.59278	-3.85371	-1.44413	-2.96378	-4.39915	-2.65329	-1.93328	-3.80005	-3.12035	-3.94704	-2.9538	-0.895654	-0.646519	-0.772771	-1.19193	-3.25252
P00918	Carbonic anhydrase 2 OS	CA2	0.752397	-0.356736	-1.32987	0.734332	-0.933415	-0.697847	3.72105	-1.09544	-1.96088	-0.111195	-1.31335	-0.106872	0.219059	-1.48874	-0.616433	-0.259353	-1.0929	-1.2371	-1.41521	-0.322007	-1.41959	-0.84005	-1.31629	-0.837375	-0.0890869	2.29955	1.79074	1.71779	0.445736	-0.157897
P00966	Argininosuccinate synthase OS	ASS1	-0.644085	-1.29774	-0.0146188	-0.848381	0.048465	-0.7884	0.865877	-1.09776	0.0771027	-0.148868	0.371737	-0.575369	1.73469	1.6133	-0.425192	1.00285	0.958977	-1.40236	-0.0310387	-0.461231	0.960647	-1.25378	0.578131	-0.664225	1.34845	-0.214194	-0.913178	-0.488977	0.145031	-0.171281
P00973	2'-5'-oligoadenylate synthase 1 OS	OAS1	1.01789	0.536501	-0.237223	0.485164	-0.247812	0.759371	0.454121	-0.00480926	-0.301786	0.132739	0.482814	0.103781	0.593258	0.0958024	-0.0981931	0.14125	0.177563	-1.17516	-0.76474	-0.87054	-0.5529	1.25496	-0.199935	-0.714492	2.03269	-0.235988	-0.820002	-0.146921	0.298969	0.540618
P01008	Antithrombin-III OS	SERPINC1	0.359886	-0.729752	-0.3818	0.354255	-1.00385	0.159606	0.983832	-0.119895	-0.700774	0.509514	-1.18267	2.89179	0.251542	-0.916302	-0.668822	-0.811438	-0.0145345	-0.423794	1.21092	-0.105009	-1.38496	0.121725	0.0252325	-0.34978	-1.21849	-0.232057	0.0655494	0.356017	0.195761	-0.57915
P01009	Alpha-1-antitrypsin OS	SERPINA1	0.287038	-0.66848	-0.259662	0.118078	-0.791714	-0.264538	0.372447	-0.680622	-0.885961	0.276141	-0.781342	0.890533	0.951441	0.0539384	-0.85515	0.136915	-0.940666	0.187984	1.51736	-0.164764	-1.171	0.830211	0.77882	2.09193	-0.927153	-0.0277149	0.107578	0.141212	0.290088	-0.837465
P01011	Alpha-1-antichymotrypsin OS	SERPINA3	0.423189	-0.348644	0.234994	0.154695	-0.386398	-0.126757	0.214033	-0.71405	-0.33173	0.133193	-0.762036	0.372651	3.22803	0.185094	-1.12013	0.323745	0.219446	-0.187149	0.714135	-0.438336	-1.16422	0.857217	1.13902	1.80528	-0.567835	-0.260012	0.545171	0.215233	0.86993	-0.379669
P01019	Angiotensinogen OS	AGT	0.13074	-0.66903	-0.363578	0.379486	-0.824271	0.394548	0.590486	-0.464317	-1.06575	1.18579	-0.959269	0.591025	0.594179	0.136306	-1.21381	-0.297299	-0.370807	0.64832	0.529383	0.603601	-0.94369	0.486115	-0.155917	0.798171	-1.09842	0.426347	0.649945	0.434297	0.572918	0.0482367
P01023	Alpha-2-macroglobulin OS	A2M	0.937132	0.36825	-0.819248	1.15638	-1.16574	0.762255	0.964721	-0.521874	-1.27581	1.07818	-0.919444	1.53086	-0.662189	-1.02964	-0.131308	-0.200427	-0.218908	-1.35793	0.269992	1.59648	-1.06294	0.139297	-0.8853	-0.0554172	-0.226418	0.730678	0.343065	1.25788	0.4062	-0.0142304
P01024	Complement C3 OS	C3	1.06114	-0.249982	-0.0740989	0.654185	-0.75677	0.465387	0.454815	0.68571	-0.855374	0.955161	-1.00909	1.19435	0.329241	-0.462712	-0.38929	0.363083	-0.206256	-0.100607	0.403663	0.782219	-1.11344	0.222426	-0.0293084	0.127849	-1.0883	-0.102406	0.226004	0.413375	0.881192	0.398343
P01031	Complement C5 OS	C5	1.08967	-0.97937	0.0744088	0.247394	-1.41299	0.183626	0.0136459	-1.13765	-0.962314	0.544423	-1.20225	1.26086	0.612609	-0.544377	-1.2847	0.48438	-0.209553	-0.132369	0.66421	0.116923	-1.23828	1.17886	0.295873	0.23748	-1.31307	1.69406	0.317109	0.671382	1.05194	0.0467036
P01033	Metalloproteinase inhibitor 1 OS	TIMP1	0.915617	-0.482983	0.75023	-0.831392	-0.0437192	0.849588	0.921275	-0.0772306	-0.546354	-0.38835	-0.813049	1.57146	-0.561028	-0.379619	-1.12233	-0.678455	-0.438216	0.850631	0.157189	-1.22051	-1.16439	0.0285593	1.34139	0.167318	-0.857053	1.82779	-0.339357	0.0189541	0.776077	-0.860572
P01034	Cystatin-C OS	CST3	0.454823	0.430595	-0.919159	0.126986	-0.853257	0.149678	-0.207037	0.305649	-0.273693	0.273485	-0.595338	1.7884	-0.656853	-1.01564	0.08417	-0.248373	-0.598704	-0.376502	-0.735153	0.219935	-0.250097	-0.730174	0.190982	0.0198399	-0.0817062	0.0703314	-0.500804	0.557188	0.269305	-0.114988
P01036	Cystatin-S OS	CST4	-0.175815	0.242853	0.0512092	0.0449893	-0.054428	-0.00584151	-0.0983618	0.207587	0.0418335	0.109309	-0.143198	0.0782682	-0.0844572	0.496947	0.00566469	-0.670025	0.320285	-0.226955	-0.320192	-0.0897257	-0.386185	-0.0964549	-0.234426	0.307047	-0.243274	0.207421	0.236391	0.560719	0.159245	0.379632
P01040	Cystatin-A OS	CSTA	0.0662012	-0.410312	1.39596	1.74257	-0.361069	-0.247702	-0.34473	-0.254289	-0.757288	2.50253	-1.23735	0.0606849	0.228635	-1.3417	-0.327771	-1.16331	0.989358	-0.647033	-0.510179	0.520694	-0.431444	-0.942263	-0.682495	0.786231	-0.141632	-0.253972	0.577539	2.10778	2.1359	2.76989
P01042	Kininogen-1 OS	KNG1	-0.640707	-1.01835	-1.74746	-0.234284	-1.62188	-0.342561	-0.753014	1.40656	-1.70092	0.219776	-1.50929	4.19847	-0.983154	-1.77169	-1.4238	-1.4665	-1.03754	-0.86446	-0.347725	-0.60645	-2.01233	-0.115273	-1.44953	-0.654838	-1.96089	-0.120076	-0.204941	-0.09526	0.0497475	-1.07326
P01111	GTPase NRas OS	NRAS	0.0641484	0.0457875	0.244784	0.0151035	0.244433	-0.0130786	0.280263	0.0545038	-0.113722	0.104082	-0.145237	0.161947	0.249989	0.172706	0.0355783	-0.104757	-0.175606	0.478803	0.29224	0.164519	-0.319097	0.260251	0.494716	-0.352911	0.395629	0.515693	0.203103	-0.402712	-0.28438	0.293857
P01112	GTPase HRas OS	HRAS	0.416856	-0.00618448	0.0956129	-0.0909859	0.165028	-0.314584	0.527256	0.516875	-0.24639	0.0805173	-0.158258	0.570314	-0.061307	0.288346	-0.507176	-0.0239283	0.138361	0.0835466	-0.0347014	0.0998831	0.122258	0.203104	0.205711	0.0891097	-0.0396402	0.214071	0.108332	0.104506	0.151466	0.0163767
P01116	GTPase KRas OS	KRAS	-0.0365029	0.285414	-0.439715	-0.125183	0.0741288	-0.522189	-0.0648505	-0.00508185	-0.476418	-0.169103	-0.211272	0.380779	-0.484497	-0.151488	-0.395428	-0.688424	-0.0342838	-0.234714	0.517305	-0.534266	1.4708	-0.18141	0.0851874	0.16398	0.114817	-0.0484734	-0.272882	-0.0602467	-0.2675	-0.0102062
P01127	Platelet-derived growth factor subunit B OS	PDGFB	-3.31945	0.397067	-5.58316	1.48037	-6.47801	3.72943	-3.06806	3.60232	-1.73441	1.57222	-2.42363	2.73931	-5.25701	-6.28467	-3.17953	-2.74715	-2.31337	-2.23649	-1.17168	-0.468268	-2.15868	-1.96034	-2.10371	0.0426687	-2.91582	-0.328875	-1.56376	3.34103	0.108376	0.290685
P01137	Transforming growth factor beta-1 OS	TGFB1	-0.0246856	0.492469	0.0487432	0.857848	-0.303578	0.770565	0.254173	1.36213	0.204688	-0.158427	0.450753	2.28546	0.350851	-0.810927	-0.985663	-0.189111	0.16456	-0.191004	-0.145597	-0.237641	-0.500611	-0.74396	-0.261207	-0.292207	-0.446647	0.273622	-0.291139	0.447743	0.243681	-0.423321
P01344	Insulin-like growth factor II OS	IGF2	-1.70149	-1.87312	-1.38184	-1.73115	-1.58374	-0.350758	-1.41366	5.35924	-0.414149	-2.05495	-1.40914	2.73102	-1.1254	-0.537481	-1.31804	-1.47026	-1.90815	-2.30584	-1.90462	-1.72123	-1.72191	-1.87953	-1.79297	-0.635008	-1.82013	-1.07177	-1.50054	-0.444052	-0.567275	-1.58058
P01591	Immunoglobulin J chain OS	JCHAIN	-1.07811	-0.886461	-1.85969	0.265471	-1.36588	-1.7333	-0.740653	-1.71126	-1.14895	4.36867	-0.00880434	1.23298	-1.59241	-2.52551	-2.02645	-1.2814	-1.96817	-2.63848	-0.0384195	-0.587589	-1.64961	-1.47783	-2.54179	2.78946	-3.25499	-0.121199	-0.291946	0.99747	-0.132156	-0.542388
P01619	Immunoglobulin kappa variable 3-20 OS	IGKV3-20	-0.13393	2.20988	-2.08397	-0.44166	-3.0158	-1.56383	-0.0721898	-2.11984	-1.35181	1.33654	0.709452	1.95983	-1.7632	-1.88592	-3.71548	-1.13654	-1.06522	-0.823746	0.649842	0.0489657	-1.12914	-0.170115	-1.35769	3.18933	-1.34356	-0.0285037	0.130301	1.49131	0.423274	-0.0553965
P01701	Immunoglobulin lambda variable 1-51 OS	IGLV1-51	-0.175554	-0.388104	-1.49243	0.370411	-2.26589	-0.42625	-0.453785	-1.46603	-1.0654	1.41443	-1.25279	2.8878	-2.44199	-2.14688	-2.18938	-1.21685	-1.045	-0.639934	0.502531	0.0586398	-1.22329	-0.139235	-0.954985	2.27213	-1.45534	0.476239	-0.0780112	1.51631	0.759547	0.0387943
P01730	T-cell surface glycoprotein CD4 OS	CD4	0.356715	0.578621	-0.166887	1.94141	0.629407	-0.0753615	-0.44733	-0.125495	0.24671	-0.534664	0.550265	1.05423	-0.0944328	0.124675	-1.06888	-0.596547	-0.936809	1.29192	-1.74586	0.1547	-0.186858	-0.126758	-0.889963	-0.282907	-1.59612	-0.0606757	0.0997565	-0.43829	-0.526084	-0.753534
P01732	T-cell surface glycoprotein CD8 alpha chain OS	CD8A	0.856879	0.982646	-1.2944	2.52588	-1.25062	0.216813	-0.476818	1.13848	-0.142626	-0.188665	3.01047	1.28369	-1.07161	-0.0856737	-2.48766	-2.34587	-2.43115	-2.16347	-2.04403	0.824474	1.81389	-2.05184	-2.34154	-0.688836	-0.190211	0.285824	-1.58925	1.55162	-0.553748	-0.485662
P01742	Immunoglobulin heavy variable 1-69 OS	IGHV1-69	-0.419534	-1.05	-1.62926	-1.21507	-1.87822	-1.82674	-1.46793	-2.28842	-0.558996	-0.0986336	2.55819	2.07367	-2.41516	-1.11663	-2.29154	-2.20424	-1.85412	-1.34485	-0.200265	-0.413902	-0.610222	-1.97157	-1.99011	2.28554	-2.67326	-0.579625	-0.25546	2.41181	0.378542	-0.815359
P01743	Immunoglobulin heavy variable 1-46 OS	IGHV1-46	-0.223246	0.0399858	-0.0535945	0.0905408	-0.0132019	-0.0990576	0.0943752	-0.0461434	-0.0251447	0.10468	-0.0707284	0.0333734	0.219455	0.731184	0.0333121	-0.606955	-0.291134	-0.21688	0.148079	0.359023	-0.01732	-0.0516502	-0.0314761	1.21041	-0.63582	0.170135	0.377716	0.313072	0.210574	0.36163
P01780	Immunoglobulin heavy variable 3-7 OS	IGHV3-7	-0.123657	0.920377	-0.963958	1.95006	-1.64523	-0.982153	0.724199	-0.519498	-0.703945	0.885645	1.49034	1.71477	-0.864791	-0.834661	-1.78048	-1.19214	-0.679909	-1.20227	0.600632	1.28825	-0.962095	-0.535474	-1.20153	2.20306	-1.44378	-0.346437	0.0776486	0.720765	1.92905	-1.1389
P01833	Polymeric immunoglobulin receptor OS	PIGR	-1.09737	-1.1919	-1.87345	-0.459581	1.75748	-1.65904	-1.29388	-1.85512	0.508916	4.01488	-0.919354	-0.880756	-1.89302	-2.32313	-1.90892	-1.40094	-1.86898	-3.20623	-2.82955	-2.98352	-0.854311	-1.7863	-2.50064	-1.72539	-1.21834	-1.99709	-1.12094	-0.164625	-0.0541818	-1.93735
P01834	Immunoglobulin kappa constant OS	IGKC	0.60653	0.495445	-1.20468	0.0698353	-1.97255	-0.632051	0.655017	-0.467207	-0.950796	1.36273	0.486481	1.35082	-1.20215	-1.25054	-1.92486	-1.46164	-1.30411	-1.09608	0.712773	0.551879	-0.814092	0.552769	-1.5091	3.10354	-1.5114	0.388591	0.235213	1.5591	0.782744	0.683021
P01857	Immunoglobulin heavy constant gamma 1 OS	IGHG1	2.04848	1.2789	-0.662137	0.273494	-2.37533	-1.78206	0.129109	-0.391838	-1.55019	0.977244	-1.67721	1.6421	-1.28805	0.344343	-2.18244	-2.01209	0.186	-1.77675	0.91489	2.21456	-0.340758	0.787232	-2.18066	3.64099	-1.14396	0.255764	-0.298286	0.486218	1.23564	-0.0807478
P01859	Immunoglobulin heavy constant gamma 2 OS	IGHG2	-0.391192	0.194098	-1.39093	0.225034	-1.63744	-0.294632	0.401531	-0.904286	-0.609001	0.804984	0.902252	1.32355	-1.38004	-1.52367	-2.27267	-0.778661	-0.758152	-0.456036	0.838625	-0.394409	-0.804268	0.0781446	-1.3139	2.50131	-0.816849	-0.515511	0.5177	1.84224	0.144073	0.0392203
P01860	Immunoglobulin heavy constant gamma 3 OS	IGHG3	0.453075	0.531248	-1.09058	0.0330242	-1.8563	-0.840624	-0.0768332	-1.34798	-1.25847	0.700731	0.521938	2.23709	-1.5698	-1.28944	-2.1532	-1.53898	-2.16921	-0.164308	0.725314	-1.36614	-2.57157	0.253125	-1.52856	4.16737	-1.03732	0.390693	0.968911	2.19183	0.127674	0.775522
P01861	Immunoglobulin heavy constant gamma 4 OS	IGHG4	0.697306	0.37046	0.033929	-0.21416	-1.32161	-0.00244427	0.13858	-0.125898	-0.837398	0.814316	-0.508952	1.37835	-0.50882	-0.911389	-0.91504	-0.699998	-0.382463	-0.321272	1.19386	-0.0354229	-1.0162	-0.244899	-0.472044	0.972933	-0.999676	0.641094	0.19932	1.27858	0.784006	0.978074
P01871	Immunoglobulin heavy constant mu OS	IGHM	-0.785032	0.217961	-1.23325	-0.500576	-2.11838	-1.23283	0.547333	-0.648002	-1.20213	-0.267028	3.24248	1.71588	-1.10279	-2.16396	-2.04093	-0.960511	-1.58502	-1.87382	1.11862	-0.65205	-1.66517	-1.13875	-2.13724	3.69879	-2.58955	0.703246	0.311987	0.505707	-0.546545	-1.07098
P01876	Immunoglobulin heavy constant alpha 1 OS	IGHA1	0.855693	-0.542262	-0.946719	2.0467	-1.29651	-0.793964	-0.269608	-1.54514	-1.74035	3.07265	-0.93619	1.09338	-0.666374	-1.42438	-0.940488	-0.392916	-1.06561	-1.41793	-0.237154	-0.290079	-1.48185	-0.199468	-1.6921	2.52036	-1.98665	-0.240151	0.641425	2.28995	-0.00586284	0.915015
P01877	Immunoglobulin heavy constant alpha 2 OS	IGHA2	0.480449	-0.0551589	-0.274311	1.34932	-0.863312	-0.268746	-0.178973	-0.1546	-0.751114	3.40289	-1.1391	0.448931	-0.0427836	-0.796134	-0.782881	-0.187558	-0.162906	-0.493781	-0.443579	0.205684	-0.437802	-0.171746	-0.647812	2.19918	-0.772855	0.135872	0.275615	1.51119	0.411395	0.540809
P01880	Immunoglobulin heavy constant delta OS	IGHD	-0.162651	-0.705686	-0.792087	2.22789	-1.63209	-1.10002	0.991919	-0.707871	-1.64868	0.211246	-1.2803	-0.172991	-0.334986	-1.88992	-1.22035	-2.07938	-1.19461	-1.2212	0.138517	-0.380116	-1.02058	-0.676391	0.118842	-0.281939	-1.36075	4.95132	1.18029	0.110011	0.718385	-1.00898
P01889	HLA class I histocompatibility antigen, B-7 alpha chain OS	HLA-B	-0.673009	-0.200615	-1.30317	-0.455857	-0.8011	0.92935	-1.23171	0.431021	0.421276	-0.315365	2.81966	-0.484649	-1.90622	-1.45574	-1.10376	-0.265184	-0.754794	-1.02826	-1.19543	-0.109888	0.0995562	-1.03607	0.116929	-0.0887948	-0.233385	0.273169	-0.886947	-0.086662	-0.236522	-0.690053
P01891	HLA class I histocompatibility antigen, A-68 alpha chain OS	HLA-A	-0.22809	-0.766569	-0.861909	-0.388648	-1.29084	1.88725	-0.826548	-1.09151	-2.2044	-0.358388	-1.16337	-0.992573	-0.59909	3.87684	-1.38476	-0.477647	-1.96785	-2.23366	-2.12678	-0.956784	-1.77383	-1.53091	2.64534	0.270308	0.734075	-0.75675	-0.918583	-0.0625465	0.0730022	-1.76925
P01903	HLA class II histocompatibility antigen, DR alpha chain OS	HLA-DRA	-0.921563	2.85986	-1.28614	-0.380432	1.48713	-1.324	-0.570388	-0.63008	-0.518931	-0.795195	0.872419	1.02226	-1.25359	-0.979025	-1.15313	0.726234	-1.30046	-1.60323	-1.46431	-0.668381	0.498664	-0.900867	-1.29704	-1.51027	-0.576369	0.0139285	-1.25522	-0.383496	-0.222093	0.453159
P01911	HLA class II histocompatibility antigen, DRB1-15 beta chain OS	HLA-DRB1	-0.829617	-0.404806	-1.39355	-0.5496	-1.64662	0.842685	-1.18045	1.38546	0.882403	0.131147	2.62953	-0.374216	-1.14918	0.207889	0.152272	-5.32992	-3.40367	0.259151	-3.2737	-2.05521	-2.85384	0.670127	-5.24856	-0.911888	1.03206	-1.87621	-2.90221	-0.74036	-0.841597	-2.22925
P01920	HLA class II histocompatibility antigen, DQ beta 1 chain OS	HLA-DQB1	-1.23644	1.29939	-1.60432	-0.253328	2.42956	-1.15909	-1.66225	-0.364721	-0.182384	-0.894365	1.48161	0.904217	-2.44869	-0.84066	-2.08005	1.33955	-1.57698	-1.25898	-1.94014	-0.469669	0.0292398	0.188261	-1.68598	-0.479946	-0.666006	-0.470323	-1.78492	-0.00902363	0.148438	-0.33474
P02008	Hemoglobin subunit zeta OS	HBZ	0.0085082	0.3438	-0.591136	0.771669	-0.793376	0.183038	1.4906	0.25978	-0.704145	0.223915	-0.379908	0.0388159	-0.27814	-0.797387	-0.457334	-0.112814	-0.0051267	0.138915	0.0206479	0.175422	-0.161789	0.303004	0.148201	-0.0505314	0.277545	0.20129	0.217685	0.163859	0.0479301	0.0136489
P02042	Hemoglobin subunit delta OS	HBD	-0.0240908	-0.824035	-0.844213	0.619167	-1.1405	-0.992797	4.32793	-1.26714	-1.46895	0.128425	-1.45772	0.612332	0.356463	-1.39845	-0.686659	-0.0381415	-0.626387	-1.86956	-2.60172	0.0481884	-1.03635	-1.25761	-1.42902	-1.84638	-0.071078	2.45108	1.53467	1.52276	0.236182	-0.0305627
P02452	Collagen alpha-1(I) chain OS	COL1A1	0.512376	0.505506	-2.14921	1.21865	-2.84665	1.18004	0.0403449	0.766312	-1.87155	2.28039	-1.76413	1.07034	-1.69576	-2.6485	-3.09049	-3.79449	-2.72457	-1.10123	0.807191	2.49829	-2.73903	-1.11845	-2.47393	2.39847	-3.71078	0.690989	-2.7016	2.55447	1.45395	2.08365
P02458	Collagen alpha-1(II) chain OS	COL2A1	-3.18659	-2.25256	-3.9648	-1.9303	-3.26808	-2.29594	-2.52802	-2.72012	-1.46767	0.453266	-4.04131	1.16848	4.96339	-3.02642	-4.6893	-2.20069	0.719484	0.0974527	2.2282	-0.609948	-1.30106	4.09765	-0.9487	0.41412	-1.78901	-0.299097	-0.184184	0.67883	0.360174	-0.676673
P02461	Collagen alpha-1(III) chain OS	COL3A1	0.486852	1.03486	-2.5368	1.21042	-2.90236	0.950938	-0.00319403	1.65147	-2.3605	2.01924	-1.7979	0.816042	-2.66429	-2.79439	-2.94956	-3.98335	-2.87562	-0.715622	0.384532	2.22561	-2.75281	-1.0303	-3.05701	2.65614	-3.85254	-0.0765647	-2.77104	1.89504	0.943045	1.85256
P02462	Collagen alpha-1(IV) chain OS	COL4A1	-0.555063	-0.471845	-1.61165	-0.743472	-1.13747	-1.42095	-0.566614	-0.15814	0.424084	0.460775	-1.35262	-0.154499	-1.48611	-0.194834	-1.59191	-1.37565	-0.637524	0.842235	-0.136087	0.204268	-0.966069	0.604354	-0.0151173	0.277857	0.0993019	-0.317528	-1.00947	0.761693	0.186786	0.446164
P02511	Alpha-crystallin B chain OS	CRYAB	1.37741	-1.52851	-0.0483797	1.20837	-0.818877	0.430433	-0.423685	1.15308	-0.525441	0.794862	1.67971	-1.00718	-1.90766	-1.57319	-1.47848	-2.2358	-1.15761	-2.39165	-1.80518	0.0658339	-1.99026	-1.02217	3.06724	2.62946	-0.517654	-1.1249	-1.60156	0.903421	0.58351	0.892786
P02533	Keratin, type I cytoskeletal 14 OS	KRT14	-0.379734	-0.906559	1.56912	1.58848	1.24958	-0.175795	0.466545	-0.377621	-0.08083	1.85042	-1.38217	0.131457	0.170128	-1.35269	-0.0713529	-0.244185	1.44345	-0.67503	-0.0803742	0.157346	-0.367229	-1.25391	-0.815979	-0.0353581	-0.228856	-0.77711	1.19695	0.934575	1.2172	2.6304
P02538	Keratin, type II cytoskeletal 6A OS	KRT6A	-0.544254	-1.29079	1.77476	0.781012	0.109301	-0.19974	-0.20834	-0.843832	0.691492	2.41589	-1.84085	-0.404562	-0.504469	-2.35621	-0.813417	-1.07194	0.651916	0.208364	-0.232451	0.233351	-1.51147	-1.19121	2.62543	-0.464081	-0.738121	-0.973929	0.568911	0.63394	1.02202	1.16634
P02545	Prelamin-A/C OS	LMNA	-0.270209	-0.00483271	-0.09415	0.534315	-0.240116	0.152271	-0.163744	2.09802	-0.693734	0.932725	-0.89604	-0.316388	-1.23027	-1.14932	0.399488	-0.227323	-0.208682	0.571244	0.828813	0.308234	-0.351947	-1.34679	-1.05836	-0.378997	-0.713494	-0.443085	-1.8255	0.353296	-0.398975	1.05781
P02549	Spectrin alpha chain, erythrocytic 1 OS	SPTA1	0.997668	-0.859564	-0.84799	-0.0547982	-1.27013	-1.16113	4.02359	-1.15862	-1.98749	0.308446	-1.81291	0.205168	0.596421	-1.3925	-0.250231	-0.485501	1.30266	-0.893576	-1.21474	1.05302	-0.267008	-0.275799	-1.0039	-0.563414	0.0576755	2.08377	1.53081	0.37595	0.144767	2.25789
P02647	Apolipoprotein A-I OS	APOA1	0.431541	-0.605564	-0.610219	1.18004	-1.2716	0.196429	0.923979	0.568123	-1.384	0.992085	-1.14609	1.5658	-0.00579386	-1.06772	-0.709371	0.301371	-0.344795	0.272941	0.609109	0.920759	-1.15436	1.49137	-0.939712	-0.731678	-1.05222	1.0182	0.439675	0.604168	-0.110567	0.512863
P02649	Apolipoprotein E OS	APOE	0.548919	0.671654	-1.90137	-1.54939	-1.55123	-0.203515	-1.38825	0.273164	-1.92635	-0.27235	-1.18353	1.37903	-1.59942	-2.14976	-2.20017	-1.55891	-1.69439	-1.9439	-1.76038	-0.579684	-1.27678	-0.377569	-1.70899	-0.760844	-1.89087	5.16103	-0.757498	0.753285	-0.334987	-0.561593
P02652	Apolipoprotein A-II OS	APOA2	0.209794	-0.0836661	-1.92165	0.655005	-1.62806	-0.439944	-0.0440307	0.652146	-3.05985	1.65696	-1.56797	1.70641	-1.54732	-2.59558	-2.33467	-1.02465	-2.3119	0.249846	0.55988	1.48778	-2.4948	2.45684	-2.45411	-0.65998	-2.42244	2.31314	-0.594134	0.24006	-0.110607	0.116972
P02654	Apolipoprotein C-I OS	APOC1	0.0156171	-0.774866	-1.44565	-0.239848	-1.91202	-1.21938	-0.371746	1.40542	-1.92312	0.0218015	-2.19355	3.97999	-0.552278	-1.81506	-1.81654	-0.931333	-0.596322	-0.163617	-1.1134	0.201783	-1.79077	0.599057	-2.30873	-2.1723	-2.5871	1.93571	-1.02971	-0.396953	-0.991883	-0.372792
P02655	Apolipoprotein C-II OS	APOC2	1.03457	-0.370538	-0.130366	0.56396	-0.656323	-0.110453	0.265969	0.772376	-1.61445	1.17779	-1.46363	2.8908	-1.29254	-0.87585	-1.2459	-0.400277	-0.265051	-0.523571	-0.450811	1.4957	-0.963996	-0.310402	-0.345982	-0.30063	-0.99105	-0.00411592	-0.27187	0.259931	0.00580749	0.539344
P02656	Apolipoprotein C-III OS	APOC3	0.238312	-0.472912	-0.572067	0.988291	-0.890834	-0.0377394	0.392009	0.958219	-1.94032	1.28804	-1.65283	3.92962	-1.00161	-1.36826	-1.38053	-0.693258	-0.844472	-0.849139	-1.16808	1.22701	-1.71577	-0.822314	-1.24476	-1.61742	-2.21132	-0.597694	-0.359616	-0.0981315	-0.831656	0.476511
P02671	Fibrinogen alpha chain OS	FGA	5.1317	-1.43013	3.59963	-0.99925	-1.99426	-1.00544	-0.701802	-2.20418	-2.25383	-0.354157	-2.82425	-0.923842	3.58454	-0.466381	-2.13309	0.870027	2.83502	-1.40533	-1.87298	2.49418	-2.47288	-0.158189	3.17088	-0.72681	-0.997524	0.0900587	1.0324	-0.827198	2.02432	-1.4304
P02675	Fibrinogen beta chain OS	FGB	4.85823	-0.839063	3.067	-0.612777	-1.39739	-0.664913	-0.782194	-1.29043	-1.73148	-0.020541	-1.85946	-0.356421	2.03161	-0.418838	-1.62682	0.742765	2.30287	-0.908124	-1.24425	1.54635	-1.46554	-0.237485	1.88829	-0.471936	-0.927718	0.206037	0.475645	-0.314111	1.97724	-0.836418
P02679	Fibrinogen gamma chain OS	FGG	4.65151	-1.02903	3.16482	-0.601257	-1.36375	-0.943811	-0.653547	-1.55911	-1.67899	-0.240405	-1.89717	-0.528416	2.32146	-0.357742	-1.52261	0.950783	2.68429	-0.965869	-1.50892	1.52045	-1.67264	-0.197606	2.47984	-0.771529	-0.995024	0.169475	0.608979	-0.610647	1.97294	-1.31508
P02686	Myelin basic protein OS	MBP	-0.36045	-0.283244	-0.110117	-0.287186	0.310671	-0.601602	-0.601503	-0.393813	0.242227	-0.367121	0.0414923	-0.162225	0.0335632	0.172739	-0.122412	0.139283	-0.185267	2.04737	0.830763	-2.14197	0.842828	-0.745211	-0.655161	-1.60448	-1.19164	-0.0151409	-2.60389	-0.090032	-1.03194	-1.0826
P02730	Band 3 anion transport protein OS	SLC4A1	0.961778	-0.586978	-0.616415	0.00856199	-1.00868	-1.01245	3.86462	-1.01643	-1.43857	0.307227	-1.50064	0.219012	0.529645	-1.22543	-0.211039	-0.657698	1.31419	-0.920756	-1.23546	0.983328	-0.232717	-0.244897	-0.931331	-0.669527	-0.113194	2.09056	1.51989	0.414267	0.152967	1.82849
P02741	C-reactive protein OS	CRP	-0.473733	-1.00483	0.941234	-1.00996	-0.68174	-1.42718	-0.392232	2.5447	0.139025	-0.457762	-0.73301	2.4139	2.60105	-0.380285	-1.37997	-0.812672	-1.36369	-1.52245	-1.18518	-1.67259	-1.64659	-0.362037	2.76679	2.51169	-2.11236	-0.173879	0.9887	-0.820485	-0.0482947	-1.78832
P02743	Serum amyloid P-component OS	APCS	-1.14662	-0.900156	-1.49783	0.127653	-2.64118	1.97852	-1.2725	1.31482	-2.16985	2.17752	-2.49932	2.94097	-1.72612	-2.56044	-2.50949	-2.8161	-2.23571	-2.71707	-1.06698	-1.18297	-2.50688	-2.37084	-1.93189	0.196751	-3.0826	-1.6666	-1.00036	3.73348	-0.0767963	0.966396
P02745	Complement C1q subcomponent subunit A OS	C1QA	0.401438	0.105883	0.0239064	0.261142	0.12925	0.387982	0.38651	0.219838	0.0237996	0.539829	-0.0180435	1.1312	-0.407026	0.00407379	-0.402581	-0.347109	0.0125152	0.19941	-0.0504635	0.172944	-0.135083	-0.0640508	0.157131	0.333563	-0.0510537	0.174746	-0.0586536	0.375769	0.358668	0.25218
P02746	Complement C1q subcomponent subunit B OS	C1QB	0.519005	-0.0457945	-0.669629	-0.691344	-0.0121812	0.15488	-0.595755	-0.4912	-0.223915	0.0343369	0.219341	1.28921	-1.8196	-0.259766	-1.84571	-0.245154	-1.52156	-1.55826	0.761542	0.202012	-0.884279	-0.729052	0.325934	2.40589	-2.26284	1.5167	-0.129536	1.0611	1.53351	-0.406292
P02747	Complement C1q subcomponent subunit C OS	C1QC	0.856111	0.0806196	-0.827374	-0.622236	-0.220081	0.204243	-0.108785	0.0330673	-0.378891	0.224423	-0.0389504	1.29093	-1.07021	-0.245367	-1.42278	-0.333945	-1.01944	-1.08717	0.455701	0.446338	-0.930079	-0.430237	0.157161	1.84761	-1.21073	1.22479	-0.227427	0.847074	1.20266	-0.301751
P02748	Complement component C9 OS	C9	0.218955	-1.54929	-0.400984	-0.619261	-1.78914	-0.812342	-0.453058	-0.485254	-1.1759	0.317041	-1.38262	3.46423	0.665599	-1.12961	-2.02493	-0.772074	-1.35196	-1.72251	-0.212028	-1.15474	-2.45906	0.986662	0.0571761	1.21842	-2.16761	2.37355	-0.538964	0.950401	1.39598	-1.5091
P02749	Beta-2-glycoprotein 1 OS	APOH	0.155115	0.109441	0.121458	0.684577	-0.0391773	0.333896	0.472116	0.516574	0.129875	0.562639	-0.204576	0.240154	-0.0571809	-0.230763	-0.0743289	-0.554249	-0.547856	0.227714	-0.00712213	-0.260968	-0.603621	-0.146273	0.695555	-0.496731	-1.02835	-0.11701	-0.219117	0.592899	0.655707	0.723965
P02750	Leucine-rich alpha-2-glycoprotein OS	LRG1	2.23522	-1.23127	-0.801061	-0.414301	-0.686345	-1.64466	1.38447	-1.72801	-1.48029	0.613851	-1.40949	-0.0772756	0.11544	-1.05452	-1.43539	-0.22756	-0.385462	-0.448307	1.01958	-0.332442	-0.75719	0.103429	1.17848	1.99963	-0.856491	0.738184	0.0807959	1.04948	0.175733	-0.624581
P02751	Fibronectin OS	FN1	1.23125	-0.322508	0.757842	-0.681708	-1.2024	0.994783	-0.449818	1.39983	1.22805	-0.444733	-0.0564846	0.392228	-1.15444	-0.0686661	-1.36485	0.208099	-0.816501	-1.35562	-0.701077	0.0297567	-1.41309	-1.48513	2.32724	0.592036	-1.08454	0.206438	-0.994096	-0.346258	1.88134	-0.274858
P02760	Protein AMBP OS	AMBP	0.493483	0.00146479	-0.00508328	0.407614	-0.724989	0.431913	0.369562	0.405929	-0.455031	0.894136	-0.348363	0.910337	-0.0643774	-0.481275	-0.661523	-0.830453	-0.027936	-0.588453	-0.412341	0.0817763	-0.792202	-0.111481	-0.293294	0.761021	-1.07007	1.55772	-0.0110031	2.06154	0.756814	0.738523
P02763	Alpha-1-acid glycoprotein 1 OS	ORM1	1.32742	-1.07858	-0.979038	-1.30689	-1.43168	-1.7755	1.67772	-1.27637	-1.0062	2.62551	-1.27251	1.88311	-0.990749	-1.15239	-1.60828	-1.02947	-1.11093	-1.09391	-0.411177	-0.558898	-1.07782	0.340386	0.323494	-0.0309485	-1.33115	1.07054	-0.423262	0.378234	0.578268	-0.732779
P02765	Alpha-2-HS-glycoprotein OS	AHSG	-2.19864	-2.22991	-2.69146	-2.016	-2.65901	-1.80627	-2.31979	2.25602	-2.46725	-1.5548	-2.14523	5.60597	-2.56873	-3.21308	-3.00396	-5.87331	-4.59261	-4.7577	-4.15831	-4.79291	-3.66468	-4.49327	-6.05913	-4.5755	-5.41522	-4.50344	-3.14815	-2.92812	-2.73936	-5.01282
P02766	Transthyretin OS	TTR	0.25623	0.334889	-1.02794	0.0868375	-1.54001	0.280199	0.391047	0.461467	-1.43749	1.80105	-1.17809	3.40705	-0.638523	-1.55606	-1.12918	-1.2395	-1.00052	-1.22899	-0.553476	0.355243	-1.60546	-0.222595	-1.89513	-0.813575	-2.73504	1.68373	-0.496094	0.426475	0.572134	0.697513
P02768	Serum albumin OS	ALB	1.21342	-0.744495	-1.61882	1.11196	-1.72941	1.12086	2.13973	-0.234453	-1.46649	1.06718	-0.745979	1.96489	-0.909711	-1.10721	-0.978494	-0.0942513	-1.09926	-0.297917	0.455132	-0.428373	-1.85552	-0.222021	-0.528193	-0.584086	-1.78152	0.213644	-0.186626	0.893735	0.742768	-1.08311
P02774	Vitamin D-binding protein OS	GC	2.21038	-1.5956	-1.74608	-0.0874095	-1.79763	-0.833126	2.25359	-1.10564	-1.52292	1.37359	-1.48783	2.98066	-1.09263	-1.50979	-1.8814	-0.842912	-1.08923	-0.670032	-0.693789	-0.276768	-2.08093	0.190064	0.413611	0.00613937	-1.77043	-0.277256	-0.494816	0.0802199	-0.171431	-1.52841
P02775	Platelet basic protein OS	PPBP	0.195088	-0.283959	-0.368011	0.024451	-0.247826	-0.256064	0.698335	-0.426459	-0.0867899	-0.0696953	0.0847775	0.0383237	0.146115	-0.115255	-0.0370625	-0.686966	1.53438	-0.424769	-1.3968	0.185855	-0.640955	-0.180788	1.12592	-0.469806	0.502073	2.4238	1.27105	0.346132	0.219959	-0.466818
P02786	Transferrin receptor protein 1 OS	TFRC	-0.292739	-1.21889	0.246047	-1.0884	0.736106	-0.323648	0.357704	-1.17324	-0.661971	-0.761123	-0.57414	0.012105	-0.73604	1.59762	-1.09404	0.0394175	2.00445	-0.292085	-0.575028	-0.786703	1.03122	0.225222	0.955687	0.0920021	0.0964297	-0.0238436	0.42356	-0.283141	-0.34799	-0.420559
P02787	Serotransferrin OS	TF	0.632679	-0.566355	-1.96663	1.48532	-1.62947	1.52655	1.94296	-0.832767	-1.35716	0.677645	-0.310231	-0.126863	-0.888961	-0.553013	-0.860187	0.599249	-0.644912	0.777195	1.57468	-0.661969	-1.77997	-0.329758	-1.10733	-0.69654	-1.25557	-0.366841	-0.284005	1.03174	1.04676	-0.789052
P02788	Lactotransferrin OS	LTF	0.279381	-0.768149	2.29885	-0.18513	1.64238	-0.958273	-0.68855	-0.84236	-1.42353	1.91945	-1.12431	-0.268949	1.53439	-1.38251	-1.30979	0.470259	0.11689	0.915509	-1.25711	0.800546	-0.81318	1.02121	1.0858	0.140984	-0.587386	0.0725919	0.487872	0.732494	-0.0981643	0.301932
P02790	Hemopexin OS	HPX	0.79361	-0.717457	-0.765862	1.56051	-0.81599	1.25045	0.811886	-0.746949	-0.869168	1.33224	-0.550016	0.815982	0.326593	0.211388	-0.983275	0.838995	-0.358188	0.0668651	1.34312	-0.999569	-1.39313	-0.583802	-0.465567	0.33197	-0.977692	-0.772095	0.0829072	0.647534	0.82893	-0.428695
P02792	Ferritin light chain OS	FTL	-1.17974	5.24428	-1.49564	-0.917992	-1.57702	-1.60338	-2.21726	-1.28458	-2.14589	-1.26503	-2.17769	-0.0323584	-2.14365	-0.906117	-2.35371	-2.86859	-1.42568	-2.44547	-3.2668	-0.826842	-1.38622	-2.59518	-0.420495	-1.78079	-1.95785	1.43805	-2.24637	2.02849	1.57891	0.275254
P02794	Ferritin heavy chain OS	FTH1	-0.124649	3.24417	-0.220949	0.489409	-1.13013	-0.345754	-1.27055	0.135819	-1.61891	-0.0626982	-1.35436	0.363877	-1.66787	-0.518004	-1.36314	-1.47199	-0.538263	0.102957	-2.12819	0.340545	-1.30213	-1.73822	1.22907	-1.11758	-1.61132	0.962128	-1.86544	2.13426	1.05057	0.582427
P03372	Estrogen receptor OS	ESR1	-0.0970233	0.149193	-0.278109	0.538522	-0.100139	0.0647927	-0.158717	0.645415	-0.315108	0.618474	-0.144	-0.0463179	0.397292	-0.49119	0.461019	0.427088	0.756878	-0.279486	0.867506	0.780922	-0.623819	-1.31912	-2.57541	0.119744	1.22171	-1.00209	-1.25542	0.682032	-0.0361124	0.916497
P03891	NADH-ubiquinone oxidoreductase chain 2 OS	MT-ND2	-0.49604	-0.118108	-1.05737	0.0778325	1.67996	-0.658888	-0.47445	-0.0012985	0.028398	-0.482969	-0.0698157	-0.681509	-0.265742	0.0691027	-1.91195	0.909887	1.59991	0.328064	0.340286	-0.574968	0.244623	-0.504621	-0.837009	-0.704913	1.18664	-1.12575	0.0341586	-0.325092	-0.995155	1.07502
P03905	NADH-ubiquinone oxidoreductase chain 4 OS	MT-ND4	-0.395286	-0.0400615	-0.762055	0.0662545	1.14259	-0.481297	-0.435661	-0.138163	-0.092672	-0.0969557	0.0353742	-0.278821	-0.0158811	-0.0454456	-0.124778	0.397019	1.48149	-0.0324163	0.789096	-0.256848	0.0779832	-0.858024	-1.2261	-0.404288	1.30347	-1.3425	-0.167317	-0.119601	-0.427141	1.1427
P03915	NADH-ubiquinone oxidoreductase chain 5 OS	MT-ND5	-0.0349093	0.0914471	-0.0163968	0.181984	0.0851539	-0.256789	0.759791	0.169769	-0.0579272	0.779792	-0.203279	1.06515	0.139969	-0.315249	-0.434085	0.0952186	-0.0564547	-0.230044	0.205784	0.1832	-0.17179	0.0390492	0.0228858	0.140217	-0.135473	0.0184933	0.131749	0.251244	0.35987	0.289637
P03951	Coagulation factor XI OS	F11	2.12547	-0.971355	-0.623049	0.805159	-0.450777	0.470403	-0.311244	-1.26137	-0.72368	0.858304	-0.493466	1.49758	-0.174971	-0.22625	-1.19881	-0.186525	-0.555748	0.420078	1.18632	1.03779	-0.964741	0.358718	0.029191	0.497863	-1.62046	0.414348	0.486523	0.118092	0.947901	0.57494
P03952	Plasma kallikrein OS	KLKB1	1.59702	-0.412582	-0.953624	0.339246	-1.44817	-0.0195786	0.979684	-0.82101	-1.30081	1.51675	-1.40549	1.13718	-0.803722	-1.40197	-1.09055	-0.138682	-0.329384	-0.426082	1.24883	0.905655	-1.2013	0.601384	-0.62567	0.329103	-1.49524	1.77396	0.303458	0.67298	0.732948	0.351242
P03989	HLA class I histocompatibility antigen, B-27 alpha chain OS	HLA-B	-1.09543	-1.90059	-2.66751	-1.16852	-1.18653	-2.29812	-2.04563	-1.48747	1.65361	-0.741469	-0.668189	-0.794238	-2.17486	-1.6702	-2.44979	0.471891	0.546842	0.209172	0.726644	-0.612794	0.421873	-0.453368	-0.207204	-0.258106	0.169436	-0.469412	-0.752516	-0.500528	-0.295454	-0.111392
P04003	C4b-binding protein alpha chain OS	C4BPA	1.20832	-0.415247	0.533237	0.596115	-0.732964	0.200007	0.389157	-1.36058	-1.30539	0.202361	-1.60781	0.602237	0.539194	0.0587619	-1.28117	0.508944	0.250515	-1.60981	0.400199	0.963966	-1.60024	0.56998	0.726603	0.556282	-1.21542	2.25774	0.955631	0.540341	0.0242977	0.521906
P04004	Vitronectin OS	VTN	-0.173849	-1.05351	-0.592021	-1.15553	-2.04523	-0.200573	-1.20464	1.27242	-1.56157	0.521453	-1.89137	3.81048	-0.0403825	-1.84942	-1.9291	-1.17258	-0.998903	-1.59868	-1.62687	-1.03504	-1.45226	1.09424	-0.382246	-0.495622	-1.80923	2.44063	-0.618672	0.729753	-0.303715	-1.36452
P04035	3-hydroxy-3-methylglutaryl-coenzyme A reductase OS	HMGCR	0.566025	-0.718781	-1.29432	-0.677899	-0.092957	-1.07368	-0.448961	-1.09941	-0.373706	-0.359884	-0.471559	-1.14441	-1.48973	-0.817072	1.25063	0.237993	0.224831	0.258377	-0.443272	-0.578905	-0.0988513	0.792039	-0.0928651	-0.295441	0.576273	0.0529274	-0.174809	-0.503447	-0.300772	-0.404209
P04040	Catalase OS	CAT	0.692749	-0.423181	-0.351723	0.589519	-0.509903	-0.313581	3.34005	-0.70636	-0.899741	0.236904	-0.769047	-0.0950525	0.0682285	-0.517681	-0.147563	-0.427169	0.439479	-0.607835	-0.649741	0.012979	-0.525285	-0.266325	0.240489	-0.442926	-0.560509	0.635611	0.966578	0.566698	0.398694	0.0625868
P04049	RAF proto-oncogene serine/threonine-protein kinase OS	RAF1	0.0424829	0.478064	0.212558	-0.139607	0.550587	-0.00440631	0.297679	0.391767	0.588397	0.116379	0.194007	0.506192	0.162511	0.109757	-0.251997	0.0571074	0.0937666	0.40376	0.248536	0.126664	0.432182	0.449693	0.126852	0.0813694	0.0945963	0.0605306	0.229803	-0.273837	0.0696544	0.147226
P04062	Glucosylceramidase OS	GBA	-0.0518557	0.0767238	0.103747	-0.536203	-0.264707	-0.661383	0.0656293	-0.180516	0.0855718	-0.146566	-0.967287	0.215163	-0.947783	0.0248692	0.542195	0.196816	0.509297	0.0119031	-0.843043	-0.98956	-0.221146	1.4203	0.0865493	-0.27468	-0.291229	1.29777	0.112629	-0.30432	-0.652902	-0.778956
P04066	Tissue alpha-L-fucosidase OS	FUCA1	0.517983	2.17081	-0.358439	-0.299568	-1.08855	-0.771764	0.603674	-0.11802	-0.0452821	-0.205819	-0.836847	0.503609	-0.22909	-0.877291	-0.0169595	-0.496158	0.302206	0.0194543	0.40795	-0.232446	-0.151795	0.366328	0.30261	0.785064	-0.239315	0.699589	-0.0182716	0.105517	0.966368	0.175318
P04070	Vitamin K-dependent protein C OS	PROC	-1.37953	-1.21351	-1.5048	-1.155	-1.70812	-1.6063	-0.545933	1.10052	-2.21252	-1.32365	-1.59193	5.35922	-0.993799	-1.80884	-1.88431	-2.84975	-2.15197	-2.12839	-2.2364	-1.83442	-2.51059	-1.60088	-2.5131	-1.59501	-3.05296	-0.853357	-1.53403	-1.16096	-0.998377	-2.0501
P04075	Fructose-bisphosphate aldolase A OS	ALDOA	-0.303197	-0.500108	0.00582719	-0.233564	0.675801	-0.137736	-0.285827	0.119795	-0.339267	-0.18051	-0.58679	-0.512016	-0.341449	0.391836	0.116692	0.522047	0.387153	0.394075	0.360612	-0.0971369	-0.0218634	-0.536929	-0.0164112	-0.27597	0.312037	-0.451163	-0.168098	-0.0913969	0.282744	-0.417098
P04080	Cystatin-B OS	CSTB	0.958201	2.42086	-0.875383	-0.702931	-0.774654	0.134376	1.25615	-0.823926	-0.127583	-0.341591	-0.107808	0.114492	-0.962262	-1.01467	-0.0942823	0.341831	-2.35565	-1.96361	-1.94761	-1.12929	-0.810811	-2.00791	0.999203	-1.34338	-1.05632	1.79931	-1.423	1.35763	-0.283348	-2.15048
P04083	Annexin A1 OS	ANXA1	0.269196	0.203651	0.91757	0.465301	-0.0139458	0.412726	0.0578826	0.751406	-1.24002	-0.340484	-0.859359	-0.233597	0.536793	-0.881658	0.0665697	-0.702188	0.54811	2.39307	0.950001	-0.0635309	-0.253453	-1.28028	-0.448219	-0.575854	-0.412142	-0.0830197	-1.13809	-0.242145	0.110595	-0.0397937
P04085	Platelet-derived growth factor subunit A OS	PDGFA	-1.05136	-0.33851	-0.466997	-0.427321	-0.433503	0.186225	-0.964285	1.68495	-0.22725	-0.416255	-0.327468	1.04841	0.0662839	-0.139857	-0.29372	-0.262683	0.148241	0.0636437	0.362985	0.0775489	-0.381223	-0.0805307	-0.0506852	0.348029	-0.109819	-0.226862	-0.196029	0.061021	0.311091	0.277751
P04114	Apolipoprotein B-100 OS	APOB	0.697661	0.214194	-0.0820385	1.07104	-0.659147	0.486232	0.518163	-0.642479	-1.09799	1.12666	-1.08748	1.0849	-0.24539	0.377681	-0.892516	0.53156	-0.421475	-1.36959	1.21645	2.12121	-1.14308	-0.155057	0.279568	-0.509235	-1.00816	0.855977	0.718496	1.33207	0.046812	0.624556
P04150	Glucocorticoid receptor OS	NR3C1	0.379914	0.480491	0.0711832	0.96773	0.280899	0.618803	0.601226	0.578288	-0.806316	0.418928	-0.139368	0.287187	-0.21879	0.057396	-0.491294	-0.0529778	0.329002	-0.863388	-0.167968	0.499614	0.135631	-0.762889	0.943518	-0.326876	-0.20817	-0.00172802	0.059644	0.270971	-0.00257954	0.746767
P04156	Major prion protein OS	PRNP	-0.286726	0.307895	-0.795771	1.33552	0.420282	0.160193	-1.38452	1.66583	-1.12933	2.11857	0.0586071	-0.0276573	-1.20988	-1.50791	-1.21188	-0.294228	-0.299315	-0.194677	0.00902658	0.267497	0.146976	-0.249401	-0.300457	0.253104	-0.448593	-0.0242358	-0.319434	0.350141	0.128036	0.323817
P04179	Superoxide dismutase [Mn], mitochondrial OS	SOD2	0.965072	0.554177	-0.283418	0.369479	-0.00542319	0.648693	-1.22273	0.347805	-0.0563364	-0.755963	1.78551	0.567319	-1.73083	-0.541582	-0.730638	0.0512799	0.271095	-1.95451	-1.53384	-0.515966	1.01396	-2.26591	1.12959	0.730095	-1.25743	-0.352435	-1.54414	0.67204	-0.738635	-0.889153
P04181	Ornithine aminotransferase, mitochondrial OS	OAT	0.241281	-0.369747	-0.508308	-0.352771	-0.316123	-0.167788	0.298582	-0.604674	-0.105198	-0.635681	0.232594	-0.65404	-1.30588	-0.889873	0.524667	-0.945477	-0.172697	-0.335394	-0.614521	-0.254636	-0.546515	1.7933	0.848704	-0.0874506	1.54992	0.292376	0.00791447	-0.320364	-0.00493344	-0.795731
P04196	Histidine-rich glycoprotein OS	HRG	2.21141	0.0609758	0.594148	0.0158669	-1.60973	0.242618	0.156152	-0.277751	-1.05309	0.999973	-1.08137	1.35304	0.0175213	-0.651658	-1.11144	-0.588646	0.385736	0.288692	1.35213	1.36552	-1.44979	0.721395	-0.211285	0.287339	-1.63754	0.728499	0.671148	0.28834	1.33562	0.378657
P04216	Thy-1 membrane glycoprotein OS	THY1	0.0114435	-0.0489121	0.066469	0.307496	0.124721	-0.172697	0.537193	0.00177885	0.0473713	-0.0698496	-0.141205	0.0388988	0.324056	0.67376	0.263844	0.170821	0.267368	-0.286623	0.296841	1.52267	-0.0811947	0.409316	0.483553	0.383863	0.0629717	-0.202809	0.122835	0.380473	0.900646	0.430557
P04217	Alpha-1B-glycoprotein OS	A1BG	1.92109	-0.772821	-1.00772	0.495428	-0.758707	-0.0812109	1.93719	-0.961987	-1.35023	1.66004	-0.983813	0.665396	-0.339084	-0.99294	-0.943082	-0.706733	-0.585027	-0.546712	0.194094	-0.303003	-0.938177	0.321538	0.0570403	-0.432485	-0.793209	0.397457	-0.282233	0.563504	0.611704	-0.152011
P04233	HLA class II histocompatibility antigen gamma chain OS	CD74	-0.655517	0.373933	-1.1944	0.367611	1.60229	-1.37718	-1.00083	-1.08688	-0.449984	-0.923906	0.667331	0.112425	-1.38811	-1.31604	-0.351296	1.46175	-0.803962	-2.0084	-0.606552	-0.205078	1.12909	-1.06167	0.31969	-0.569393	0.737385	-0.412364	-1.03548	-0.435414	0.0727415	0.283161
P04259	Keratin, type II cytoskeletal 6B OS	KRT6B	0.0803997	-0.629855	2.02069	0.949923	0.0316714	0.113985	0.372908	-0.337988	0.863263	1.67503	-0.935397	0.177398	0.117506	-1.16776	-0.544017	-0.749861	1.21184	-0.589851	-0.269164	0.844202	-1.71169	-1.29327	0.539336	-0.259045	-0.200862	-0.383569	1.11385	1.13439	1.82203	1.71891
P04264	Keratin, type II cytoskeletal 1 OS	KRT1	-0.172557	-0.842187	1.42597	2.50344	0.380407	0.207845	0.943513	-0.0922191	-1.70139	1.58386	-2.24641	0.317035	0.609634	-0.957581	0.0890156	-0.17852	1.75505	-0.526317	-0.277765	0.240859	-1.04665	-0.908287	-1.32119	0.499623	0.306364	-0.260944	1.56261	1.51095	1.68317	3.284
P04275	von Willebrand factor OS	VWF	0.485565	-0.41633	-0.487811	1.11673	-0.286517	-0.111209	0.535883	-0.259759	0.0109719	0.522087	-0.577757	0.221642	0.426543	-0.30993	-0.200598	-0.128963	-0.115158	-0.262414	0.537078	1.68562	-0.779403	0.145478	1.28805	0.829887	-0.309455	0.71926	-0.0668537	0.41973	0.227926	1.24801
P04278	Sex hormone-binding globulin OS	SHBG	0.720343	-0.0352729	-0.727217	1.32332	-0.771065	0.454195	1.91405	-0.259179	-1.08883	0.573688	-0.627186	1.52427	0.0700385	-0.594232	-0.389249	-0.173815	-0.0351547	-0.0531899	0.152101	0.137842	-0.300773	0.232806	-0.0139387	-0.0912556	-0.313849	0.488632	0.319505	0.353355	0.531295	-0.00493726
P04279	Semenogelin-1 OS	SEMG1	-0.148045	0.0887169	-0.00581235	0.253531	0.222645	-0.0965992	0.245236	-0.0836735	-0.183164	0.240963	0.0334966	0.0169011	0.258656	0.303622	-0.277821	0.192808	1.18786	0.120901	-0.720484	-0.113648	-0.767075	-1.5907	-1.70601	1.02174	1.85855	0.278719	3.08976	1.70609	0.338225	3.8824
P04350	Tubulin beta-4A chain OS	TUBB4A	0.280639	0.260386	0.575407	-0.201262	0.0823684	0.109537	0.489903	0.268281	-0.00618321	-0.056041	-0.00293404	0.246804	0.0122037	0.554368	0.343744	0.214369	0.385012	-0.0193145	0.0604646	0.322532	0.0335068	-0.0439451	0.2226	-0.101686	0.150024	0.0927881	0.105963	-0.128132	0.201321	-0.13575
P04406	Glyceraldehyde-3-phosphate dehydrogenase OS	GAPDH	0.50703	-0.706806	0.609623	-0.33491	-0.705449	0.0419058	0.24098	0.0634397	-0.60359	-0.0212722	-0.553187	0.269046	-0.431059	0.0439854	0.245853	-0.0364333	0.0954662	-0.231358	0.72999	-0.234869	0.475313	0.035577	0.932897	-0.16122	0.0458098	0.168854	-0.530516	-0.130246	0.707862	0.391131
P04424	Argininosuccinate lyase OS	ASL	-0.516224	0.181129	-0.206673	0.379802	-0.0844715	-0.250966	-0.191005	-0.475018	-0.0995045	0.0723655	-0.209773	-0.439493	0.467032	-0.214651	0.528167	1.31483	-0.0748862	0.326168	-0.258401	-0.0167245	0.101158	-0.499054	-0.19276	0.390085	0.384254	-0.181667	-0.122368	0.0977166	0.0355882	0.612563
P04439	HLA class I histocompatibility antigen, A-3 alpha chain OS	HLA-A	0.0617525	-0.719126	-1.17556	-0.439911	-0.294723	-0.633618	-0.895374	-0.252791	0.441137	-0.600748	2.24532	0.621841	-1.17786	-0.456612	-0.149837	-0.16624	-2.44269	-2.27918	-1.25115	0.76909	-1.47045	-1.914	-1.816	-0.664049	1.18434	2.01123	-0.71533	-0.378403	-1.0897	-2.26923
P04440	HLA class II histocompatibility antigen, DP beta 1 chain OS	HLA-DPB1	-0.548164	1.47773	-0.865917	0.448213	1.9261	-0.937471	-0.897836	-0.230888	-0.320496	-0.683073	1.07999	0.840752	-1.02096	-0.980262	-0.950014	0.472456	-1.53877	-1.8183	-3.27309	-0.570537	-0.0273759	-1.57762	-1.0208	-1.69916	-0.899362	-0.0960391	-2.17827	-0.490395	-0.00812099	0.661172
P04626	Receptor tyrosine-protein kinase erbB-2 OS	ERBB2	-0.309361	-0.391766	0.3408	-0.328289	-0.560034	-0.465889	0.303562	-0.210128	0.181918	-0.172202	-0.493283	-0.0318086	0.783789	0.903619	0.187706	0.162461	0.093519	0.837646	0.0626893	-0.436401	-0.162406	0.48332	-0.158457	0.193239	0.935074	-0.404263	-0.235661	-0.343266	-0.157458	-0.436754
P04632	Calpain small subunit 1 OS	CAPNS1	-0.181424	0.085905	-0.226376	0.299353	0.1651	-0.0744953	0.107257	0.145094	-0.222561	-0.0244381	0.118993	0.153792	-0.0197726	-0.125484	0.371772	0.55044	-0.055792	-0.479811	1.06325	0.0846513	0.0842202	-1.00794	0.277224	-0.470415	1.26116	-0.627907	-0.883781	-0.378041	-0.385242	-0.171445
P04637	Cellular tumor antigen p53 OS	TP53	-1.96847	-1.6634	3.4385	-0.401967	-2.50275	-1.7502	-1.94464	-1.35213	2.26476	-1.07356	2.67712	-1.88692	-1.57374	2.6319	1.33903	0.209381	0.15511	-0.379883	-0.139585	-0.476416	-0.0124553	-0.101784	0.105462	-0.122791	1.02029	-0.587022	-0.763994	-0.353559	-0.285508	-0.182227
P04792	Heat shock protein beta-1 OS	HSPB1	0.0869485	0.250709	0.0218747	0.176855	0.479295	-0.183068	0.913875	0.586221	-1.0639	0.753096	-0.832175	-0.698801	-0.142318	-0.652508	-0.155874	-0.217629	-0.151502	0.512015	-0.837692	-0.00840186	0.396512	-0.571827	0.260088	-0.349499	0.775032	-0.223867	-0.257673	0.207712	0.209877	-0.146564
P04818	Thymidylate synthase OS	TYMS	-0.202945	-0.0501003	-0.101291	-0.050152	0.19171	-0.00244352	0.182448	-0.147214	-0.227385	0.112021	-0.366989	0.0752601	0.173083	0.804144	-0.469702	-0.0249132	-0.762648	-0.455113	-0.344313	0.0394168	-0.178385	-0.549724	-0.0632475	-0.107426	-1.4243	0.529266	1.73236	0.265678	0.735852	0.0856162
P04839	Cytochrome b-245 heavy chain OS	CYBB	0.484684	0.724956	-0.513316	0.458866	1.32531	0.190238	-0.588779	-0.953359	0.192088	-0.407702	1.24433	0.489154	-0.864084	0.289608	-1.33827	-0.0995751	-0.998315	-1.71889	-1.80823	0.214035	0.600551	-1.44779	-1.36657	-0.310917	-1.00989	0.0213112	-1.56599	0.462586	0.0338077	1.20062
P04843	Dolichyl-diphosphooligosaccharide--protein glycosyltransferase subunit 1 OS	RPN1	0.0582402	0.148875	0.205754	-0.472794	0.0163877	-0.285343	-0.642816	-0.18781	-0.157054	-0.304752	0.0369815	-0.353334	-0.16819	1.09424	0.190747	-0.250984	0.274675	-0.0212717	-0.312683	0.248075	0.0582684	0.63565	-0.320679	0.0551258	0.776922	0.143948	-0.505153	-0.501517	-0.372811	0.359694
P04844	Dolichyl-diphosphooligosaccharide--protein glycosyltransferase subunit 2 OS	RPN2	0.195539	0.212459	0.223644	-0.300883	-0.24631	-0.190718	-0.351476	0.127812	-0.0800161	-0.132914	0.180195	0.0722237	-0.0972859	0.11316	0.390822	-0.104144	-0.0999283	0.0895345	-0.0108836	0.196479	0.213119	0.638961	-0.0618298	0.203474	0.516639	-0.148391	-0.437205	-0.357422	-0.245999	0.298725
P04899	Guanine nucleotide-binding protein G(i) subunit alpha-2 OS	GNAI2	0.249027	0.914429	-0.0979394	1.062	0.615758	0.197881	-0.350416	0.652099	-0.100273	0.533702	0.47456	0.240486	-0.193231	0.0347276	-1.0583	-0.426779	-0.0500711	-0.529907	-0.468664	0.317203	0.198961	-0.78917	-0.435574	-0.26408	-0.183743	-0.0683677	-0.57235	0.0792301	-0.121893	0.764568
P04920	Anion exchange protein 2 OS	SLC4A2	-0.517794	-0.212204	-0.0884612	-0.215347	0.00709177	-0.394792	-0.202994	-0.355268	-0.318971	-0.0567852	-0.291467	-0.0889055	0.687939	0.959507	-0.996025	-1.12666	0.103607	1.06959	0.0207419	-0.0705572	0.547168	-0.601484	-0.759898	0.19524	0.744856	0.0354606	-0.423796	-0.357905	-0.0307778	0.195744
P04921	Glycophorin-C OS	GYPC	0.894709	0.159856	0.00376801	0.387087	-0.57231	-0.321102	1.89864	0.272693	-0.720138	0.977074	-0.560212	0.708095	0.139732	-0.812786	-0.470496	-0.667308	0.41739	-0.0684617	-0.199519	1.14133	-0.433825	-0.373316	-0.222276	0.302694	-0.584768	1.046	0.162132	0.481244	0.851434	1.24552
P05023	Sodium/potassium-transporting ATPase subunit alpha-1 OS	ATP1A1	-0.437397	-0.562093	-0.38308	0.0179465	0.868196	-0.804687	-0.392799	-0.315515	0.222628	0.146468	-0.0551549	-0.00118795	0.4993	0.358964	-0.184758	-0.111661	0.473869	0.301557	0.0690285	-0.492766	0.0260502	0.034444	0.116276	0.0197709	0.966554	-0.386108	-0.267604	-0.590292	-0.254686	0.837357
P05026	Sodium/potassium-transporting ATPase subunit beta-1 OS	ATP1B1	-0.703133	-0.856574	-0.925278	0.228605	0.63606	-0.815473	-0.747416	-0.574449	0.867412	0.649409	-0.74785	0.52529	0.938834	0.479828	-0.403659	0.287965	0.364928	0.22307	0.37552	-0.507856	0.248734	0.0265589	-0.237311	0.464488	0.202406	-0.904064	-0.273896	-0.69111	-0.167019	0.830036
P05067	Amyloid-beta A4 protein OS	APP	-1.33552	-1.32717	-1.55966	-1.4944	-1.53166	0.124562	-1.46552	3.66938	-1.70227	-0.940419	-1.66925	3.96984	-1.47031	-1.65977	-0.92587	-2.86442	-2.57575	-2.85308	-2.2777	-2.50516	-1.38103	-1.89366	-2.69071	-1.67588	-0.928431	-2.57688	-1.40597	-1.55954	-1.70118	-1.12009
P05089	Arginase-1 OS	ARG1	-0.19748	-0.310789	0.856207	1.55784	0.21319	0.280773	0.768791	-0.0499155	-0.894904	1.3114	-1.32229	0.362854	0.54116	-0.494857	-0.0295234	-0.219285	1.51464	-0.244244	-0.498494	0.252791	-0.709756	-0.60205	-0.371195	0.110341	0.327118	-0.0531427	1.17155	1.12868	1.24365	2.54696
P05090	Apolipoprotein D OS	APOD	0.332889	0.631438	0.239315	0.201383	-0.728809	-0.215632	0.385802	0.612627	-0.492559	1.19904	-0.702603	1.45881	-0.541639	-1.15595	-1.40739	0.283632	0.323723	-0.440704	-0.36791	0.610238	-0.933569	0.710667	-0.811222	-0.539025	-0.802753	1.12882	-0.252756	0.365708	-0.0584712	1.02086
P05091	Aldehyde dehydrogenase, mitochondrial OS	ALDH2	0.189423	0.797197	-0.744745	1.48898	0.615299	0.551205	0.815097	0.627392	0.270394	0.285233	1.35981	-0.375437	-0.680538	-1.00791	-0.411389	-1.02822	-1.26747	-1.75816	-0.821911	-0.178014	-0.661629	-0.806652	-0.0338976	-0.743501	0.657694	0.457457	-0.378799	-0.118124	-0.450609	0.246101
P05093	Steroid 17-alpha-hydroxylase/17,20 lyase OS	CYP17A1	-0.0193329	0.115455	0.136308	0.011097	-0.132953	-0.198469	-0.135176	-0.00762924	0.216834	0.112424	0.0103255	0.105914	0.0415016	-0.221391	0.0636074	-0.956732	-0.839182	2.40388	-0.436922	-0.14171	-0.599395	0.698609	-0.309932	0.645406	-0.814148	-0.140714	-0.310134	-0.359489	-0.0260038	-1.49737
P05106	Integrin beta-3 OS	ITGB3	1.59865	-0.405758	-0.280721	0.163959	-1.01665	0.212078	1.41966	0.278803	-0.733556	0.128356	-1.52478	0.217857	3.54559	-0.651669	-0.602249	-0.983086	1.26524	-0.0653125	0.252157	0.407069	-1.2391	-0.479981	0.281734	0.901348	0.216151	0.748136	0.398264	0.911395	0.581292	0.240142
P05107	Integrin beta-2 OS	ITGB2	0.320278	2.31623	-0.00520025	0.0208968	0.395866	1.21905	-0.459821	-0.318009	-0.503453	-0.447207	0.589423	0.790174	-0.562055	0.0230444	-1.37598	-0.368211	-0.122507	-0.994465	-2.08045	-0.509051	0.622583	-1.0376	-0.58847	-0.995187	-0.929247	0.589357	-0.974443	0.267187	-0.364969	-0.0525211
P05108	Cholesterol side-chain cleavage enzyme, mitochondrial OS	CYP11A1	-0.584967	-0.132575	-0.471482	-0.203882	-0.276188	-0.443007	-0.184985	-0.126715	-0.111075	-0.235985	-0.355278	-0.251628	0.314173	0.026921	0.0999734	-0.683271	-0.262351	2.86128	0.335386	-0.371936	-0.281442	1.4715	-0.796808	-0.503564	-0.75589	-0.0736706	-0.504709	0.0369435	-0.082839	-1.02188
P05109	Protein S100-A8 OS	S100A8	1.02293	-1.42509	3.02776	-0.982822	1.95344	0.46047	-1.04764	0.654828	-2.06492	2.54586	-1.81093	1.52126	-0.363176	-0.840275	-2.03484	-0.661149	-0.409578	-0.0626979	-3.23442	-0.342822	-1.26709	0.00538615	0.965786	-0.945714	-1.62921	-1.39853	0.605692	-1.47972	-1.4874	-0.452934
P05114	Non-histone chromosomal protein HMG-14 OS	HMGN1	-0.268583	0.449575	-1.34358	1.08983	-1.91564	-0.0387675	-0.464082	-0.653236	-0.194704	1.35991	-0.391465	1.57107	-0.830956	-1.07039	-1.20772	-0.640721	-0.707257	-0.179714	-0.643053	0.235691	-0.236311	-0.384519	2.21902	1.35144	-1.16746	-0.200109	-0.667484	0.848027	1.00556	-0.0857508
P05120	Plasminogen activator inhibitor 2 OS	SERPINB2	2.01042	-0.470394	3.64767	-0.505063	0.424361	-0.222176	-0.479628	-0.229937	-1.15338	0.471445	-1.28909	-0.191355	-0.00369856	2.42681	-1.01918	-0.228984	0.427573	-1.40515	-1.53528	-0.833644	-1.48204	-0.477876	2.26299	-0.612059	-0.632388	-0.495489	-0.651518	-0.254513	-0.284836	-0.316905
P05121	Plasminogen activator inhibitor 1 OS	SERPINE1	1.58918	0.523272	2.44371	-1.08604	-1.33091	0.965464	-0.826642	0.182433	-1.38999	-0.320987	-1.4902	-0.10966	-0.129155	-0.212401	-1.57321	0.148817	0.152326	-0.921454	-0.667203	2.40551	-0.773106	-0.291495	2.58772	0.327408	-0.395563	0.81079	-0.0778867	0.0850729	1.86474	-0.062771
P05141	ADP/ATP translocase 2 OS	SLC25A5	-0.701671	-0.173056	-0.622009	-0.55056	1.12441	-0.753245	-0.786268	-0.316676	0.402933	-0.730949	0.456349	-0.512993	-0.0402304	0.530336	0.518485	1.08006	1.43111	0.0706116	-1.14981	-1.16921	0.50821	-0.329941	-1.29078	-1.33855	1.02112	-0.740868	-0.507773	-1.24777	-1.33263	-0.533802
P05154	Plasma serine protease inhibitor OS	SERPINA5	0.64486	-0.348908	-0.591153	1.05404	-0.751808	0.989278	1.1774	-0.13246	-0.203212	0.711389	0.0803549	1.16507	-0.541864	-1.08898	-0.652388	-0.375	-0.304685	-0.0113101	1.31517	0.78388	-0.355467	-0.300679	-0.872573	0.053429	-0.81818	0.0554519	-0.440894	0.367593	1.0158	0.510169
P05155	Plasma protease C1 inhibitor OS	SERPING1	0.010473	-0.685239	-0.406145	0.180819	-0.384914	-0.134202	-0.223359	0.560036	-0.873988	0.665613	-0.649719	0.219835	0.0622053	-0.602041	0.283888	0.0890735	-0.625312	-0.421245	0.556789	-0.231636	-1.3568	0.782353	-0.0151047	0.684547	-0.502583	0.419663	0.0165072	0.440352	0.568571	0.1122
P05156	Complement factor I OS	CFI	0.565357	-0.758652	0.0629106	0.616829	-0.357261	0.404135	0.583625	-0.316055	-0.609584	0.442246	-0.831897	0.410457	0.314769	0.00678251	-0.311233	-0.116102	0.0653408	0.199499	0.828213	-0.0245184	-1.04775	-0.0134677	0.55298	0.597028	-0.682701	0.681256	0.287753	0.262358	0.96174	-0.323387
P05161	Ubiquitin-like protein ISG15 OS	ISG15	0.370961	-1.58284	-1.87972	-1.62843	1.15741	-0.694224	0.539532	-2.17076	0.579827	-0.912959	0.899427	-0.698065	0.760874	-0.768649	-0.205852	0.185717	-0.365617	-2.36696	-2.65151	-0.623508	-0.956047	0.183043	-0.71188	-1.8706	1.65223	2.41458	-1.13633	-1.06657	0.558206	-0.775165
P05164	Myeloperoxidase OS	MPO	0.633906	-0.110584	1.71474	-0.505691	-0.860535	1.17073	0.0911972	-0.629525	-0.956525	2.14448	-0.759583	0.754633	0.783637	-0.635577	-1.02911	0.73024	-0.344657	-0.255938	-1.33597	-0.12004	-0.811182	0.492906	0.789019	0.0470112	-0.808794	0.312682	0.655199	-0.183376	0.0308298	-0.0789514
P05165	Propionyl-CoA carboxylase alpha chain, mitochondrial OS	PCCA	-0.314472	0.560884	-0.74885	-0.040252	-0.42325	-0.167884	-0.536703	0.127215	-0.00516837	0.413897	0.323545	-0.313043	0.479399	-0.505491	0.680945	-0.0784327	-0.2397	-0.135854	0.893573	-0.194899	-0.00975171	0.125447	-0.60647	-0.162048	-0.171508	-0.223211	0.103623	-0.0380959	-0.0554662	0.0643469
P05166	Propionyl-CoA carboxylase beta chain, mitochondrial OS	PCCB	-0.302408	0.293413	-0.190983	0.0647976	-0.066281	-0.225859	-0.0348979	0.301148	0.284902	0.261196	0.346161	0.0259596	0.439733	-0.162128	0.498141	0.0625212	0.0674451	-0.0974586	0.562591	-0.402487	0.0747445	0.301065	-0.319186	-0.217682	-0.0515874	-0.221535	0.164672	-0.0778669	-0.175903	-0.0717666
P05186	Alkaline phosphatase, tissue-nonspecific isozyme OS	ALPL	0.463728	-0.447377	-0.613501	-1.00716	-0.737366	-0.456858	-0.873235	-1.01745	-0.943722	-0.44082	-1.06342	-0.716943	1.56364	-0.284888	1.78894	-1.34201	0.257356	-0.393532	-0.821306	-0.360751	-0.604037	3.49091	-0.804525	-0.395491	-0.270288	-0.948625	-0.801373	0.0715681	-0.0430907	0.435479
P05187	Alkaline phosphatase, placental type OS	ALPP	-3.29136	-2.28848	-2.93857	-3.18889	-2.69697	-3.12788	-3.18758	-2.46646	0.546452	-2.10703	-2.21179	-1.89573	-2.60832	-3.36746	0.339877	-1.77743	-0.655635	2.84903	4.36856	-0.667826	-1.50916	-1.38403	-1.47414	-0.1642	-1.63896	-0.989374	-0.940204	-0.0244405	-0.123646	-0.978443
P05198	Eukaryotic translation initiation factor 2 subunit 1 OS	EIF2S1	-0.312294	-0.265087	-0.435511	-0.159931	0.219606	-0.193503	-0.0414326	-0.119752	0.255564	-0.433604	0.155667	0.707632	-0.339308	-0.0160049	0.221391	0.163408	0.0172692	-0.0544027	-0.235877	-0.295545	0.397919	0.0236297	0.125723	-0.12244	-0.0192256	0.0378266	0.0974026	-0.318583	-0.17005	-0.306792
P05204	Non-histone chromosomal protein HMG-17 OS	HMGN2	-3.08812	1.67594	-1.4468	1.04757	-1.80829	1.76984	-1.54806	0.175991	-1.32047	1.56958	-1.08975	0.105254	-0.0473132	-0.587224	-2.86065	-1.02016	-1.39497	0.611218	-0.866363	-0.408241	0.163574	-0.667802	3.10309	1.08829	-1.14345	-0.253592	-0.581068	-0.181123	-0.414238	-0.912532
P05362	Intercellular adhesion molecule 1 OS	ICAM1	0.39205	0.129406	0.488982	-0.180424	-0.644182	0.398546	-0.624371	-0.00981941	0.73082	-0.402164	1.92263	0.0379614	-1.60158	-0.262556	-0.0280734	-0.489642	-0.405246	-1.40376	-0.873338	0.0872297	0.654855	-0.569373	0.123987	0.176229	0.217484	0.415309	-0.965133	-0.169474	-0.0503526	-0.286399
P05386	60S acidic ribosomal protein P1 OS	RPLP1	-1.03032	-1.49922	-0.470869	-0.949853	0.373223	-1.84488	-0.15903	-0.215045	0.169788	-1.36572	-0.24913	2.0353	-1.3485	0.249406	-0.669439	0.0323394	-0.202811	-0.0721965	-0.565874	-0.719594	-0.106973	0.159239	0.133892	-0.434962	-0.0774854	-0.737255	0.106306	-0.516328	-0.326322	-0.51205
P05387	60S acidic ribosomal protein P2 OS	RPLP2	-0.405376	0.0142003	-0.131949	0.0745854	-0.203349	-0.260487	-0.528351	-0.114347	-0.307398	-0.747454	0.369303	1.14198	-0.130417	0.534216	0.105231	0.65776	-0.692626	0.0633253	0.0264664	-0.360201	-0.277566	0.310893	0.159538	0.0155725	0.193297	-0.605888	-0.174572	-0.55238	-0.280568	-0.194564
P05388	60S acidic ribosomal protein P0 OS	RPLP0	-0.10464	-0.0375878	0.0997706	-0.244375	0.25634	-0.141148	-0.180774	-0.0141497	0.265678	-0.630398	-0.0580158	0.139251	-0.178969	0.643382	0.389398	0.46027	-0.0803496	0.286806	0.123705	-0.289035	0.0504815	0.495564	-0.0474881	-0.122562	0.243179	-0.0203513	-0.0301268	-0.639222	-0.380391	0.0748858
P05413	Fatty acid-binding protein, heart OS	FABP3	-0.870365	2.94222	-0.65405	-0.43894	-1.35741	0.468293	-0.640165	-0.289323	-1.04982	-0.407247	0.124516	-0.520093	-0.797024	-1.5084	-0.0456352	-2.04365	-1.07917	-0.0479165	-0.198608	-1.05127	-1.536	-0.187434	-0.847489	-0.449745	1.0097	1.11893	-0.992622	1.38049	0.658975	-0.028838
P05423	DNA-directed RNA polymerase III subunit RPC4 OS	POLR3D	-0.851298	-0.541164	-0.300929	-0.33216	0.44525	-0.795433	-1.13276	-0.710557	0.445071	-0.805653	-0.729883	-0.772317	1.12361	0.985442	0.855393	0.217409	0.254799	0.161877	-0.0486858	-0.581239	0.275831	0.412617	-0.200204	-0.261135	0.0800296	-0.607648	0.686914	-0.537624	-0.563884	-0.0991142
P05452	Tetranectin OS	CLEC3B	0.535172	-0.864272	-1.67181	-0.735583	-1.32062	-0.463449	2.24495	-1.85501	-0.718218	0.411776	-0.49007	1.05808	-1.33109	-1.61666	-0.963524	-0.722478	-1.5018	-0.563158	0.975295	-0.383104	-1.11351	-0.212225	0.421925	1.3571	-1.45033	0.446466	-0.736985	0.340697	2.37654	-1.31851
P05455	Lupus La protein OS	SSB	-0.817532	-0.971945	-0.605883	0.216971	0.757643	-0.809615	0.126981	-0.29306	0.0190041	-0.629431	-0.0391808	0.124408	0.0714104	-0.427537	1.05088	0.365972	-0.120914	-0.457531	0.127418	-0.904246	-0.140311	0.228305	-0.14774	-0.759347	0.938403	-0.23033	0.589918	-0.838401	-0.701022	-0.0259763
P05534	HLA class I histocompatibility antigen, A-24 alpha chain OS	HLA-A	0.244274	0.135341	-0.573589	0.346905	0.506079	0.211796	0.303805	-0.318241	0.177614	-0.269747	1.12723	0.203012	-0.396873	-0.493026	-0.633677	-0.983576	-1.1155	-2.21101	-1.889	0.0496446	-0.169528	-0.220322	-0.351698	-0.795967	0.237863	1.78088	-1.40409	-0.297123	-0.0561417	0.303246
P05543	Thyroxine-binding globulin OS	SERPINA7	0.348806	-0.134842	-0.460937	1.18998	-0.489542	0.459802	0.371699	-0.0941801	-1.01087	1.26641	-1.04284	1.16247	-0.444475	-0.790951	-0.784875	-0.144285	-0.0053663	0.396425	0.993478	0.828463	-1.0854	0.628262	-0.498591	-0.0992025	-0.437041	-0.401553	0.280253	0.449076	0.758309	0.171329
P05546	Heparin cofactor 2 OS	SERPIND1	1.77933	-0.583943	-0.693099	1.24197	-0.785802	-0.284251	0.55922	-1.87342	-1.12052	1.44097	-1.52313	0.508725	-0.189998	-0.94431	-0.639368	0.844677	-0.0449945	0.158273	1.14708	1.83853	-1.468	1.05092	-0.435824	-0.437946	-1.14578	0.304695	0.441747	0.129772	1.44405	0.601517
P05556	Integrin beta-1 OS	ITGB1	0.0947381	-0.0165188	0.526544	-0.194321	-0.58471	-0.18792	-0.365299	0.939817	0.145577	0.658022	-0.588683	0.362478	0.314098	-0.242445	0.440298	-0.742504	-0.312257	0.784561	0.112998	-0.0721226	-0.629112	-0.165051	0.208371	0.534674	-0.231911	-0.359946	-0.606272	0.242006	0.633158	-0.101121
P05771	Protein kinase C beta type OS	PRKCB	1.0414	0.873887	0.553477	2.29916	-0.0234217	0.918678	0.162163	0.0311419	-0.410852	0.461291	0.984466	0.686923	0.304196	0.0465733	-1.11741	-0.308013	-0.0175719	-0.505403	-0.390262	0.73665	0.139914	-0.134107	0.447498	0.581232	0.344327	0.824166	-0.080959	0.37522	0.753128	0.517303
P05783	Keratin, type I cytoskeletal 18 OS	KRT18	-0.117327	-1.86941	0.747366	-0.342153	-0.79426	-2.12053	-0.288788	-1.45942	0.584146	-0.891259	-0.351436	-0.00181353	-0.291246	-0.791576	-0.485945	-0.115543	-0.467674	-1.09718	1.96848	-0.698262	1.79833	-0.88045	-0.750382	0.156206	0.360609	-0.809153	-0.894055	-0.404615	-0.222376	-0.131597
P05787	Keratin, type II cytoskeletal 8 OS	KRT8	0.200562	-1.88846	1.37602	-0.394645	-0.384616	-2.02963	-0.214448	-1.20548	0.411873	-0.420154	-0.790928	0.00913862	-0.0348261	-0.340678	-0.0839446	-0.12128	-0.0254229	-0.694692	2.44188	-0.845651	1.60988	-0.701036	-0.857725	-0.199447	0.382676	-1.10724	-0.921505	-0.715187	-0.447997	-0.175087
P05997	Collagen alpha-2(V) chain OS	COL5A2	0.217113	-0.467997	-1.16064	-0.0877558	-2.60933	0.278929	-0.70147	0.380641	-1.21407	1.56431	-1.57482	2.04219	-2.37858	-2.32063	-2.76815	-3.22265	-2.03034	-0.56712	-0.143237	1.03511	-2.53998	-1.38283	-0.8549	1.00463	-2.62006	0.897821	-1.96027	2.90025	2.04447	0.486939
P06132	Uroporphyrinogen decarboxylase OS	UROD	-1.09965	0.014204	-0.491055	0.399534	-1.02766	0.883357	0.394031	-0.75081	-0.732016	-0.593642	0.283667	-0.620435	0.343296	0.875232	-0.450974	1.00351	0.168375	-0.0519362	0.129455	0.143514	-0.677241	-0.129374	0.954272	-0.181153	0.23474	1.15062	0.65333	-0.207527	-0.0929565	-0.35931
P06213	Insulin receptor OS	INSR	-0.87166	-0.593942	-0.979236	-0.764209	-0.661361	-0.716392	-1.02169	0.0975758	0.720257	0.296486	0.633911	-0.403735	1.15488	0.22401	0.814566	-0.234511	-0.0471602	0.499338	0.000519945	-0.384065	0.00375902	0.357157	0.260361	0.162966	-0.0420283	0.226416	0.0891399	0.514664	0.0391141	-0.271695
P06239	Tyrosine-protein kinase Lck OS	LCK	0.160014	0.668078	-0.293094	2.81604	-0.145081	0.436144	0.133021	0.0731743	0.530266	-0.245872	0.650177	0.521829	-0.611472	-0.158413	-0.782586	-0.700413	-0.453369	-0.621399	-0.0833837	0.688555	0.599618	-0.467182	-0.39478	-0.101472	-0.476136	0.0660888	-0.513325	-0.0297909	0.311955	-0.0145669
P06241	Tyrosine-protein kinase Fyn OS	FYN	0.492857	-0.0837944	0.0339327	0.304642	0.0461817	0.13258	1.07279	0.316208	-0.0379019	0.127596	0.34932	0.541128	0.45242	0.294434	0.028798	-0.671855	-0.675552	-0.128702	0.305309	0.335069	0.0610116	0.276887	-0.119866	0.1539	0.0107139	0.0681121	1.15154	-0.300926	0.148286	0.170062
P06276	Cholinesterase OS	BCHE	0.125128	-0.0203149	-0.0188598	2.06315	-0.743628	0.463571	0.00965807	-0.453578	0.434938	2.48903	-1.16139	0.923154	-0.843928	-0.255024	-0.779191	-0.413336	0.669101	-0.0824307	-0.170396	0.129482	-0.678182	-0.0929	-0.310165	0.1047	-0.259937	-0.046793	0.390479	0.97723	0.690313	1.2332
P06280	Alpha-galactosidase A OS	GLA	0.267505	0.564719	-0.208846	-0.161637	-0.736407	0.303897	0.57446	-0.0918036	-0.656946	-0.325941	-0.727854	-0.332945	-0.916878	-0.511587	-0.292737	0.219259	0.515533	0.303368	-0.284824	-0.0991735	-0.442642	0.186188	0.812932	-0.0521587	-0.0484901	1.67537	-0.00781191	0.306038	0.64252	-0.219872
P06312	Immunoglobulin kappa variable 4-1 OS	IGKV4-1	0.0532825	0.0983325	-2.80197	-0.355868	-2.04525	-0.910516	1.45589	-1.24537	-1.71044	1.67564	-0.19437	0.349491	-1.48433	-1.2291	-2.59039	-0.791547	-1.10548	-0.734655	0.249118	-0.179108	-1.00861	-0.177133	-0.692086	1.98385	-1.19602	0.491512	-0.0242315	1.16265	0.548175	-0.2445
P06396	Gelsolin OS	GSN	0.366679	-0.106964	0.0184544	0.67381	0.148149	0.402158	1.03136	1.08234	-0.311498	0.368443	0.268499	0.654256	-0.196617	-0.697025	-0.424875	-0.393786	-0.458943	-0.35577	-0.0366441	1.02067	-0.583303	-0.487787	0.10982	0.122489	-0.302088	0.127098	-0.84254	0.575401	0.575752	0.093117
P06400	Retinoblastoma-associated protein OS	RB1	-0.275302	-0.480643	-0.0813149	-0.0873656	0.666727	-0.469271	-0.743891	-0.796675	1.2959	-0.864259	0.339706	-0.710888	-0.0760499	-1.42953	1.57484	0.413612	-1.05193	0.337146	0.0617641	-0.040451	-0.710606	0.424816	0.0147683	0.217233	-0.139051	0.155199	0.908869	-0.135056	-0.244913	0.26385
P06454	Prothymosin alpha OS	PTMA	-1.2249	-0.743681	-0.594317	-0.468172	-1.65766	-0.962499	-1.29698	1.03062	-3.06849	0.0891317	-2.0405	4.98459	-1.31515	-2.94534	-1.41646	-2.68386	-1.84072	-3.55109	-1.39682	-1.32781	-2.23094	-2.50951	-2.04057	-0.684179	-1.16153	-2.13835	-1.59004	-0.524366	-0.653233	-1.19171
P06493	Cyclin-dependent kinase 1 OS	CDK1	-0.530794	-1.76086	-0.0572547	-1.86517	0.320546	-1.4891	0.850897	-1.67223	0.321722	-0.89638	-0.75782	-1.0516	-0.5853	1.80697	0.0217557	-0.152935	1.22961	-0.939712	-1.49367	-0.275394	0.464257	1.11908	0.931448	-0.915438	0.259058	-0.258871	0.808988	-0.713514	-0.485053	-0.703533
P06576	ATP synthase subunit beta, mitochondrial OS	ATP5B	-0.116495	0.122101	-0.310303	0.135132	0.543391	-0.0541719	-0.23145	0.135538	-0.246157	0.0195145	-0.0215627	-0.0848841	0.63844	0.595663	-0.216505	-0.200927	0.374649	0.0744948	0.316771	-0.355639	0.266797	0.13294	-0.275237	-0.413806	0.657038	-0.0810952	-0.173531	-0.369691	-0.314498	0.180944
P06681	Complement C2 OS	C2	0.68663	0.12085	-0.259324	0.155398	-0.336653	0.192522	0.0185996	-0.181825	-0.402137	0.36476	0.134553	0.473807	0.00723573	-0.154049	-1.01724	0.249266	-0.526703	-0.181704	0.557186	0.325732	-0.86332	0.174697	0.535445	0.0447974	-0.629892	0.69377	0.0528937	0.799345	1.20017	0.380621
P06702	Protein S100-A9 OS	S100A9	0.388368	-0.44399	1.88661	-0.306777	1.05069	0.643307	-0.217361	0.830818	-0.923911	1.1915	-0.727021	1.50625	-0.0236795	-0.335221	-0.906658	-0.494778	0.0347288	0.101727	-1.13772	-0.2967	-0.620506	0.51094	0.850091	-0.252691	-0.765516	-0.452407	0.371156	-0.391126	-0.439041	-0.432242
P06703	Protein S100-A6 OS	S100A6	0.816599	-2.18702	-1.0654	-1.357	0.848931	-2.00579	0.546349	1.29458	-2.51361	-0.447579	-2.2829	1.56917	-0.915977	-3.14267	-0.97065	0.490199	0.571192	1.97696	0.756267	-1.08777	0.1098	-0.786883	1.2486	-1.30173	-2.24172	-1.08208	-1.93773	-0.429397	-1.01854	-0.902786
P06727	Apolipoprotein A-IV OS	APOA4	0.719881	-0.156848	-1.79768	1.19694	-1.43445	0.814432	-0.151604	0.696121	-1.75793	1.3763	-1.27943	2.60606	-1.16699	-2.03794	-0.875242	0.0899597	-0.747447	-0.716227	0.444617	0.991592	-1.50149	-0.182134	-1.65068	-0.172543	-1.96194	0.919736	-0.750947	0.0210015	0.0622468	1.01389
P06733	Alpha-enolase OS	ENO1	0.864386	-0.397868	-0.882933	-0.897787	-1.22822	-0.405071	2.13622	-0.713212	0.29908	-0.468701	0.560132	-0.0522851	-0.481999	-0.855867	-0.819235	-0.968534	-0.181669	-0.704142	-0.126508	-0.711553	0.509895	-0.586696	1.53706	-0.1814	0.379165	0.746793	-0.336434	-0.284239	0.37487	-1.04129
P06737	Glycogen phosphorylase, liver form OS	PYGL	0.452794	1.34445	0.263094	-0.531574	-1.09352	0.493397	0.000323502	0.602184	0.467777	-0.0787746	1.01492	-0.137643	-0.775719	-0.615589	-0.838002	0.270225	-0.859061	-0.639347	-0.544104	-0.383022	-1.19726	-0.817691	0.50795	-0.598191	0.763147	0.464292	-0.385911	0.0151949	0.326457	0.261291
P06744	Glucose-6-phosphate isomerase OS	GPI	-0.261758	-0.663889	-0.756129	-0.3234	-0.125668	-0.577951	-0.634588	-0.94151	-0.0504174	-0.75394	0.601337	-1.01262	-1.16182	0.18544	1.13724	1.0563	0.456522	-0.90985	-0.0480677	-0.42682	0.593499	-1.46262	-0.0794691	-0.651067	2.13373	-0.851692	-0.761612	-0.53881	-0.246787	-0.908796
P06746	DNA polymerase beta OS	POLB	-0.360647	-0.300923	0.112051	-0.128458	0.288991	-0.968477	-0.0903584	-0.602781	0.624319	-0.669756	-0.325084	-0.102084	0.748556	0.0540588	0.461069	-0.382798	-0.670081	1.37111	0.325205	-0.920388	0.593029	0.497004	-0.352553	-0.0101607	0.431015	-1.03855	1.18051	-1.21109	-0.767564	-0.461815
P06748	Nucleophosmin OS	NPM1	-0.573031	-1.0916	-0.481517	-0.0864309	0.116279	-0.905497	0.349102	0.162625	-0.323391	-0.694329	-0.118367	1.73925	-0.117449	-0.682691	-0.09603	-0.284904	0.274571	0.16036	0.598313	-0.835687	-0.145355	-0.55768	0.436092	-0.252142	0.0664071	-1.28421	-0.156365	-0.749408	-0.618621	-0.45393
P06753	Tropomyosin alpha-3 chain OS	TPM3	0.39103	0.0521893	0.222236	0.72309	-0.705576	-0.290165	0.369503	0.922529	0.106465	0.161437	-0.257319	1.05276	-0.453739	-0.611546	-0.294794	-0.742181	-0.0950617	-0.00776014	-0.938589	0.126537	-0.018728	-0.398759	0.977238	-0.352696	-1.28513	-0.18717	-0.241552	-0.100508	-0.165987	0.539157
P06756	Integrin alpha-V OS	ITGAV	0.284815	0.211015	0.669401	-0.240181	0.0561939	0.370489	0.0153676	1.76545	-0.354515	-0.0779919	-0.44643	0.195281	0.250763	-0.0586692	-0.221673	-0.474277	0.17414	-0.827364	-0.464171	0.322401	-0.358646	-0.43458	0.789596	-0.0370992	0.316949	-0.23408	-0.798223	-0.190616	0.512618	-0.170999
P06858	Lipoprotein lipase OS	LPL	-0.0334475	-0.183789	0.0306226	0.131322	0.232748	-0.13287	0.0705368	-0.0916324	0.103211	0.0662509	-0.165805	0.0772903	0.302624	0.221846	0.0843937	0.227606	0.609302	0.273118	0.637749	-0.27115	0.516924	0.103757	-0.179436	-0.182495	-0.313745	0.422274	0.546409	0.339982	0.182761	0.789157
P06865	Beta-hexosaminidase subunit alpha OS	HEXA	0.529388	1.11706	-0.252799	0.297368	-0.608559	1.27011	0.213388	-0.0364521	-0.527583	-0.770096	-0.257398	-0.52339	-0.999869	0.300045	0.459946	0.0982239	-0.625668	0.74075	-0.489701	-1.19596	-0.638358	-1.04394	-0.382325	-0.985548	-0.360232	1.19771	-0.887572	0.0690838	-0.233148	-0.981973
P07093	Glia-derived nexin OS	SERPINE2	-0.583954	-0.460651	-0.509225	-0.0492562	0.958682	1.63546	0.919847	-0.214869	-0.738343	-0.113571	-1.09856	0.919796	-0.230207	-0.616765	-0.986947	-1.27806	-1.16791	-0.935093	0.750089	-0.264002	-1.5658	0.102812	-1.26937	-0.296854	-1.8148	1.54654	-0.28559	1.15283	3.34515	0.056676
P07099	Epoxide hydrolase 1 OS	EPHX1	-0.189456	1.44472	-1.57839	-0.201916	0.933983	-0.977574	-1.65533	-0.778818	-0.603313	0.0421823	-0.838221	-0.673077	-1.12741	-1.40699	-1.02557	0.436956	-0.718523	1.1741	-0.881746	-0.549682	0.00390185	0.761094	-0.10836	-1.03453	1.89601	-0.189549	-1.51556	-0.609161	-0.554736	0.302147
P07108	Acyl-CoA-binding protein OS	DBI	0.149985	0.841793	-1.31703	1.08583	-1.27922	-0.310974	1.08431	-1.0264	-0.745449	1.13705	-0.212746	1.0895	-0.61279	-0.302403	-0.825227	0.952268	-0.69167	-0.303941	-0.886837	-0.924409	-0.779476	-1.90221	2.07903	-0.0845598	-0.465571	0.249625	-0.701134	0.541427	0.420966	-0.777787
P07195	L-lactate dehydrogenase B chain OS	LDHB	-1.02131	-0.757879	-0.455792	-0.0637202	-0.0636597	-0.571119	0.155801	-0.385237	0.485728	-0.554378	0.0924996	-0.840293	-0.159395	1.18384	0.785625	-0.816599	-1.23026	0.48491	0.526716	-0.544675	-1.28779	0.313715	0.241837	0.258221	1.09493	-0.999072	0.558605	-0.688419	0.103397	-0.084026
P07199	Major centromere autoantigen B OS	CENPB	-0.475196	-0.313907	-0.689456	0.0193149	0.177566	-0.170248	-0.290016	0.102846	0.51812	-0.151578	-0.0212233	-0.0866723	0.931694	-0.64802	0.0258998	0.33687	0.0235089	0.716833	0.0915773	0.1184	-0.191993	0.851012	0.148768	-0.00410786	-0.350732	0.0729607	1.31215	0.038212	-0.0265718	-0.3088
P07203	Glutathione peroxidase 1 OS	GPX1	-0.561699	0.82687	-0.646375	-0.12295	0.414025	-0.34677	-0.485516	-0.350248	0.274948	-0.939764	1.34852	0.117396	-0.617302	0.0908889	-0.0846787	0.0555982	-0.0332294	0.100099	-0.230576	-0.28634	0.20129	-0.191616	-0.553235	-0.702712	1.06206	-0.0114577	-0.645418	-0.26171	-0.133927	-0.174085
P07205	Phosphoglycerate kinase 2 OS	PGK2	1.10535	-1.65355	-2.09826	-0.996058	-0.914945	-2.04116	1.83689	-1.54566	-1.01218	-0.625899	-0.751127	-0.285228	-2.74963	-1.86179	-0.923537	-0.417014	-1.20663	-0.880814	-0.712398	0.188554	-0.229487	-0.684412	2.08087	-0.976419	-0.349611	1.48963	-0.371685	-0.264963	-0.133994	-0.935711
P07225	Vitamin K-dependent protein S OS	PROS1	0.219532	-1.03278	-0.808393	-0.610012	-1.5984	-0.739699	-0.638759	1.71887	-1.35102	-0.458946	-1.64476	4.14858	-0.383177	-1.29436	-1.22209	-0.891735	-0.820877	-1.57349	-0.879271	-0.5326	-1.92426	-0.602802	-0.485734	-0.684046	-2.00431	0.37314	-0.0400366	-0.69787	-0.736841	-1.12017
P07237	Protein disulfide-isomerase OS	P4HB	0.311789	0.325312	0.6788	-0.58489	-0.082845	0.475111	-0.767409	0.130233	-0.218728	-0.95665	0.212096	0.711538	-0.588764	0.886099	-0.582306	0.700614	-1.0248	0.261179	-1.13903	-0.147266	-0.856481	-0.162052	0.579348	-0.0839665	0.817713	-0.617564	-1.10595	-0.837547	-0.263286	-0.576969
P07305	Histone H1.0 OS	H1F0	-0.748281	-0.684467	-1.36168	0.630266	-1.29627	0.296144	-0.218682	0.115201	1.14489	1.82433	0.266112	1.27933	-0.218059	-2.95107	-1.76256	-1.49624	-1.87614	1.30629	0.203418	0.187699	-1.52407	0.470399	2.50681	-1.01254	-1.39658	-0.661053	-0.302889	-0.565466	-0.660391	-0.589959
P07332	Tyrosine-protein kinase Fes/Fps OS	FES	0.37071	0.361054	0.190915	0.37351	0.00571151	0.349521	0.290022	0.105279	-0.310605	0.171021	0.150034	0.39648	-0.326888	-0.169468	-0.0784717	-0.0737277	0.425945	-0.41927	0.0283344	-0.0901463	0.00508817	-0.17282	-0.261265	-0.0783711	0.10947	0.435178	-0.166948	-0.0310628	0.128055	0.336372
P07339	Cathepsin D OS	CTSD	-1.19157	4.1779	-1.75294	-1.60631	-0.551829	-0.0618091	-0.828068	0.0427506	-1.09949	-0.921909	0.218245	-0.292565	-1.70598	-0.911642	-1.51698	-2.68171	-1.76142	-2.42336	-1.88055	-2.53176	-0.708936	-2.58742	-1.05951	-2.57427	-2.12138	3.1376	-1.83161	0.708816	-0.142269	-0.314725
P07355	Annexin A2 OS	ANXA2	0.78587	0.600438	0.509745	0.672758	-0.614425	0.822088	0.0991088	1.36208	-0.790042	-0.170085	-0.449666	0.0680383	-1.17358	-0.293742	-0.111	-0.231681	-0.393087	0.836016	0.750397	0.29369	-0.771574	-1.33158	0.365582	-0.355899	-0.360073	0.0729883	-0.957772	-0.232596	0.0133116	0.951139
P07357	Complement component C8 alpha chain OS	C8A	0.412618	-0.668638	0.310749	0.0872002	-1.19821	-0.0813427	-0.16535	-0.605998	-0.561405	0.541511	-0.655677	2.05933	0.527547	-0.44839	-1.36593	-0.0683734	-0.40882	0.0012824	0.815281	0.0745576	-1.05483	0.846677	-0.461074	0.636292	-0.794562	0.686357	0.00767815	0.204374	1.41716	-0.288865
P07358	Complement component C8 beta chain OS	C8B	0.356299	-0.661976	0.274637	0.183923	-1.07609	-0.0811054	-0.0341727	-0.362282	-0.619748	0.675601	-0.702764	1.92217	0.461462	-0.588184	-1.25738	-0.112334	-0.106328	0.196034	0.968694	0.452779	-1.0309	0.964457	-0.685036	0.739017	-0.854597	0.7038	0.235617	0.29901	1.19708	0.00573892
[truncated: 6,194 more rows]

## Sheet: Supplemental Table S2
	gene_symbol	logFC_TMTpro.VTEvsTMTpro.Control	P.Value	adj.P.Val	C1_TMTpro.Control_Nondiscrete	C10_TMTpro.Control_Nondiscrete	C11_TMTpro.Control_Nondiscrete	C12_TMTpro.Control_Nondiscrete	C13_TMTpro.Control_Nondiscrete	C14_TMTpro.Control_Nondiscrete	C15_TMTpro.Control_Nondiscrete	C16_TMTpro.Control_Nondiscrete	C3_TMTpro.Control_Nondiscrete	C4_TMTpro.Control_Nondiscrete	C5_TMTpro.Control_Nondiscrete	C6_TMTpro.Control_Nondiscrete	C7_TMTpro.Control_Nondiscrete	C8_TMTpro.Control_Nondiscrete	C9_TMTpro.Control_Nondiscrete	T1_TMTpro.VTE_Nondiscrete	T10_TMTpro.VTE_Nondiscrete	T11_TMTpro.VTE_Nondiscrete	T12_TMTpro.VTE_Nondiscrete	T13_TMTpro.VTE_Nondiscrete	T14_TMTpro.VTE_Nondiscrete	T16_TMTpro.VTE_Nondiscrete	T2_TMTpro.VTE_Nondiscrete	T3_TMTpro.VTE_Nondiscrete	T4_TMTpro.VTE_Nondiscrete	T5_TMTpro.VTE_Nondiscrete	T6_TMTpro.VTE_Nondiscrete	T7_TMTpro.VTE_Nondiscrete	T8_TMTpro.VTE_Nondiscrete	T9_TMTpro.VTE_Nondiscrete
[truncated: 255 more rows]

[truncated: 1 more sheets: Supplemental Table S3]
